# Supplementary material for: Vitrification and nanowarming enable long-term organ cryopreservation and life-sustaining kidney transplantation in a rat model
Source: Nat Commun. 2023 Jun 9;14:3407. doi: 10.1038/s41467-023-38824-8 (PMC10256770; doi:10.1038/s41467-023-38824-8)
Supplement: Supplementary file 4 — Supplementary Data 1 [file 41467_2023_38824_MOESM4_ESM.xlsx]

## Sheet: Fig 2 Perfusion conc
time.min	conc	state
0	0	load
20	0	load
120	5	load
130	5	load
130	8.4	load
155	8.4	load
155	8.4	ionp
160	8.4	ionp
160	8.4	unload
160	4.5	unload
175	4.5	unload
295	0	unload
295	0	flush
325	0	flush

## Sheet: Fig 2 Perfusion pressure flow 
time.min	pressure	flow	state
0.276667	0.134	0.12	load
0.28	0.134	0.123	load
0.283333	0.439	0.123	load
0.286667	0.542	0.125	load
0.29	0.555	0.125	load
0.293333	0.563	0.127	load
0.296667	0.563	0.129	load
0.3	0.671	0.129	load
0.303333	0.529	0.131	load
0.4	0.13	0.184	load
0.403333	0.452	0.188	load
0.406667	1.031	0.188	load
0.41	1.491	0.191	load
0.413333	1.491	0.191	load
0.416667	1.662	0.194	load
0.42	1.984	0.194	load
0.423333	2.036	0.197	load
0.426667	2.212	0.197	load
0.43	2.212	0.199	load
0.433333	2.461	0.199	load
0.436667	0.787	0.201	load
0.44	0.503	0.203	load
0.443333	0.718	0.203	load
0.446667	0.683	0.206	load
0.45	0.683	0.208	load
0.453333	0.658	0.208	load
0.456667	0.477	0.211	load
0.46	0.168	0.211	load
0.476667	0.168	0.224	load
0.48	0.387	0.224	load
0.483333	0.387	0.228	load
0.486667	0.49	0.23	load
0.49	0.812	0.232	load
0.493333	0.941	0.232	load
0.496667	1.559	0.236	load
0.5	1.559	0.236	load
0.503333	1.984	0.239	load
0.506667	2.512	0.239	load
0.51	3.26	0.242	load
0.513333	3.466	0.242	load
0.516667	3.466	0.245	load
0.52	3.504	0.245	load
0.523333	3.826	0.247	load
0.526667	4.032	0.247	load
0.53	4.032	0.249	load
0.533333	2.268	0.249	load
0.536667	1.778	0.252	load
0.54	1.727	0.252	load
0.543333	1.765	0.255	load
0.546667	1.765	0.255	load
0.55	1.727	0.259	load
0.553333	1.456	0.259	load
0.556667	1.327	0.263	load
0.56	1.01	0.263	load
0.563333	1.01	0.267	load
0.566667	1.109	0.267	load
0.57	1.199	0.271	load
0.573333	1.959	0.271	load
0.576667	2.418	0.275	load
0.58	2.418	0.275	load
0.583333	3.208	0.279	load
0.586667	3.478	0.279	load
0.59	4.123	0.282	load
0.593333	4.015	0.282	load
0.596667	4.015	0.285	load
0.6	4.663	0.285	load
0.603333	5.217	0.287	load
0.606667	4.123	0.287	load
0.61	3.337	0.29	load
0.613333	3.337	0.29	load
0.616667	3.26	0.293	load
0.62	3.002	0.293	load
0.623333	2.809	0.296	load
0.626667	2.294	0.298	load
0.63	2.294	0.298	load
0.633333	2.366	0.302	load
0.636667	2.577	0.302	load
0.64	2.435	0.306	load
0.643333	3.169	0.306	load
0.646667	3.169	0.31	load
0.65	3.861	0.31	load
0.653333	4.316	0.313	load
0.656667	4.882	0.313	load
0.66	4.87	0.316	load
0.663333	4.87	0.316	load
0.666667	5.595	0.319	load
0.67	5.836	0.319	load
0.673333	4.96	0.321	load
0.676667	4.097	0.322	load
0.68	4.097	0.322	load
0.683333	3.843	0.325	load
0.686667	3.491	0.325	load
0.69	3.375	0.329	load
0.693333	2.938	0.329	load
0.696667	2.938	0.333	load
0.7	3.071	0.333	load
0.703333	3.272	0.337	load
0.706667	3.466	0.337	load
0.71	4.483	0.341	load
0.713333	4.483	0.341	load
0.716667	4.788	0.345	load
0.72	5.166	0.345	load
0.723333	6.106	0.348	load
0.726667	6.492	0.349	load
0.73	6.492	0.349	load
0.733333	6.866	0.352	load
0.736667	5.913	0.352	load
0.74	4.586	0.354	load
0.743333	4.96	0.354	load
0.746667	4.96	0.357	load
0.75	4.616	0.357	load
0.753333	4.174	0.36	load
0.756667	4.097	0.36	load
0.76	3.749	0.364	load
0.763333	3.749	0.364	load
0.766667	4.277	0.368	load
0.77	5.166	0.371	load
0.773333	5.758	0.371	load
0.776667	6.75	0.374	load
0.78	6.75	0.374	load
0.783333	7.098	0.377	load
0.786667	7.501	0.377	load
0.79	7.974	0.379	load
0.793333	5.874	0.379	load
0.796667	5.874	0.381	load
0.8	5.926	0.381	load
0.803333	5.492	0.384	load
0.806667	5.307	0.384	load
0.81	5.153	0.388	load
0.813333	5.153	0.388	load
0.816667	4.895	0.392	load
0.82	5.235	0.394	load
0.823333	5.939	0.394	load
0.826667	6.505	0.397	load
0.83	7.278	0.397	load
0.833333	7.278	0.4	load
0.836667	7.896	0.4	load
0.84	8.347	0.403	load
0.843333	7.407	0.403	load
0.846667	6.802	0.405	load
0.85	6.802	0.405	load
0.853333	6.471	0.408	load
0.856667	6.183	0.408	load
0.86	5.72	0.411	load
0.863333	5.668	0.413	load
0.866667	5.668	0.413	load
0.87	5.99	0.417	load
0.873333	6.57	0.417	load
0.876667	7.639	0.421	load
0.88	8.283	0.421	load
0.883333	8.283	0.423	load
0.886667	8.91	0.423	load
0.89	9.545	0.426	load
0.893333	8.051	0.426	load
0.896667	7.51	0.428	load
0.9	7.51	0.428	load
0.903333	7.278	0.431	load
0.906667	6.982	0.431	load
0.91	6.866	0.434	load
0.913333	6.918	0.436	load
0.916667	6.918	0.436	load
0.92	7.278	0.439	load
0.923333	8.128	0.439	load
0.926667	8.579	0.442	load
0.93	9.403	0.442	load
0.933333	9.403	0.445	load
0.936667	10.095	0.445	load
0.94	10.511	0.447	load
0.943333	8.502	0.447	load
0.946667	8.386	0.449	load
0.95	8.386	0.449	load
0.953333	8.068	0.452	load
0.956667	7.793	0.453	load
0.96	7.407	0.453	load
0.963333	8.038	0.456	load
0.966667	8.038	0.456	load
0.97	8.927	0.46	load
0.973333	9.854	0.46	load
0.976667	10.614	0.463	load
0.98	11.258	0.463	load
0.983333	11.258	0.464	load
0.986667	11.761	0.464	load
0.99	9.622	0.465	load
0.993333	8.966	0.465	load
0.996667	8.515	0.467	load
1	8.515	0.467	load
1.00333	8.48	0.47	load
1.00667	8.476	0.472	load
1.01	9.184	0.472	load
1.01333	10.073	0.475	load
1.01667	10.073	0.475	load
1.02	10.661	0.478	load
1.02333	11.335	0.478	load
1.02667	11.748	0.479	load
1.03	10.666	0.479	load
1.03333	10.666	0.481	load
1.03667	9.786	0.481	load
1.04	9.3	0.484	load
1.04333	9.069	0.484	load
1.04667	8.734	0.487	load
1.05	8.734	0.488	load
1.05333	8.841	0.488	load
1.05667	9.828	0.492	load
1.06	10.782	0.492	load
1.06333	11.902	0.495	load
1.06667	11.902	0.495	load
1.07	12.619	0.497	load
1.07333	11.374	0.497	load
1.07667	10.254	0.498	load
1.08	10.009	0.498	load
1.08333	10.009	0.501	load
1.08667	9.356	0.501	load
1.09	9.3	0.504	load
1.09333	9.416	0.504	load
1.09667	10.511	0.508	load
1.1	10.511	0.509	load
1.10333	11.486	0.509	load
1.10667	12.585	0.512	load
1.11	13.087	0.512	load
1.11333	11.606	0.513	load
1.11667	11.606	0.513	load
1.12	10.421	0.515	load
1.12333	10.254	0.515	load
1.12667	9.828	0.518	load
1.13	9.828	0.518	load
1.13333	9.828	0.521	load
1.13667	10.404	0.521	load
1.14	11.593	0.524	load
1.14333	12.353	0.524	load
1.14667	13.422	0.527	load
1.15	13.422	0.528	load
1.15333	13.319	0.528	load
1.15667	10.919	0.529	load
1.16	10.795	0.529	load
1.16333	10.357	0.531	load
1.16667	10.357	0.531	load
1.17	10.266	0.535	load
1.17333	10.558	0.535	load
1.17667	11.696	0.538	load
1.18	12.546	0.538	load
1.18333	12.546	0.541	load
1.18667	13.126	0.541	load
1.19	13.907	0.543	load
1.19333	11.181	0.543	load
1.19667	11.31	0.543	load
1.2	11.31	0.546	load
1.20333	11.013	0.546	load
1.20667	10.782	0.549	load
1.21	10.949	0.549	load
1.21333	12.057	0.552	load
1.21667	12.057	0.552	load
1.22	12.817	0.556	load
1.22333	13.821	0.556	load
1.22667	14.131	0.558	load
1.23	11.606	0.558	load
1.23333	11.606	0.56	load
1.23667	12.134	0.56	load
1.24	11.486	0.563	load
1.24333	11.168	0.565	load
1.24667	11.657	0.565	load
1.25	11.657	0.568	load
1.25333	12.52	0.568	load
1.25667	13.512	0.571	load
1.26	14.285	0.571	load
1.26333	14.195	0.574	load
1.26667	14.195	0.574	load
1.27	12.186	0.575	load
1.27333	12.31	0.575	load
1.27667	11.825	0.578	load
1.28	11.696	0.578	load
1.28333	11.696	0.581	load
1.28667	12.417	0.583	load
1.29	13.289	0.583	load
1.29333	14.169	0.586	load
1.29667	15.006	0.586	load
1.3	15.006	0.588	load
1.30333	14.015	0.588	load
1.30667	12.946	0.59	load
1.31	12.456	0.59	load
1.31333	12.044	0.593	load
1.31667	12.044	0.593	load
1.32	12.121	0.596	load
1.32333	13.117	0.596	load
1.32667	14.337	0.6	load
1.33	15.174	0.6	load
1.33333	15.174	0.602	load
1.33667	15.367	0.603	load
1.34	13.203	0.603	load
1.34333	13.117	0.606	load
1.34667	12.405	0.606	load
1.35	12.405	0.609	load
1.35333	12.121	0.609	load
1.35667	13.461	0.613	load
1.36	14.371	0.613	load
1.36333	15.251	0.616	load
1.36667	15.251	0.616	load
1.37	15.676	0.618	load
1.37333	13.474	0.618	load
1.37667	13.341	0.621	load
1.38	12.727	0.621	load
1.38333	12.727	0.625	load
1.38667	12.392	0.626	load
1.39	13.834	0.626	load
1.39333	14.921	0.63	load
1.39667	15.483	0.631	load
1.4	15.483	0.631	load
1.40333	15.225	0.634	load
1.40667	13.164	0.634	load
1.41	13.066	0.637	load
1.41333	12.842	0.637	load
1.41667	12.842	0.64	load
1.42	12.817	0.64	load
1.42333	14.208	0.645	load
1.42667	15.487	0.645	load
1.43	16.024	0.648	load
1.43333	16.024	0.648	load
1.43667	15.161	0.65	load
1.44	13.963	0.65	load
1.44333	13.444	0.653	load
1.44667	12.933	0.653	load
1.45	12.933	0.657	load
1.45333	13.229	0.657	load
1.45667	13.319	0.661	load
1.46	14.113	0.661	load
1.46333	14.465	0.665	load
1.46667	14.465	0.665	load
1.47	12.314	0.668	load
1.47333	11.928	0.668	load
1.47667	11.366	0.673	load
1.48	11.387	0.675	load
1.48333	11.387	0.675	load
1.48667	12.546	0.681	load
1.49	13.796	0.681	load
1.49333	14.646	0.686	load
1.49667	12.701	0.686	load
1.5	12.701	0.69	load
1.50333	12.353	0.69	load
1.50667	11.864	0.695	load
1.51	11.812	0.695	load
1.51333	12.92	0.701	load
1.51667	12.92	0.701	load
1.52	13.912	0.706	load
1.52333	14.929	0.708	load
1.52667	13.392	0.708	load
1.53	12.817	0.713	load
1.53333	12.817	0.713	load
1.53667	12.636	0.717	load
1.54	12.495	0.717	load
1.54333	13.615	0.723	load
1.54667	14.71	0.723	load
1.55	14.71	0.727	load
1.55333	15.741	0.727	load
1.55667	14.53	0.731	load
1.56	13.478	0.731	load
1.56333	12.868	0.735	load
1.56667	12.868	0.735	load
1.57	13.074	0.74	load
1.57333	14.633	0.743	load
1.57667	15.814	0.743	load
1.58	16.797	0.747	load
1.58333	16.797	0.747	load
1.58667	14.517	0.751	load
1.59	13.705	0.751	load
1.59333	13.203	0.755	load
1.59667	13.486	0.755	load
1.6	13.486	0.76	load
1.60333	15.496	0.76	load
1.60667	16.951	0.764	load
1.61	16.294	0.764	load
1.61333	14.646	0.768	load
1.61667	14.646	0.77	load
1.62	13.847	0.77	load
1.62333	13.847	0.775	load
1.62667	15.092	0.775	load
1.63	16.436	0.78	load
1.63333	16.436	0.78	load
1.63667	17.724	0.784	load
1.64	14.968	0.784	load
1.64333	14.491	0.788	load
1.64667	14.362	0.788	load
1.65	14.362	0.793	load
1.65333	15.2	0.793	load
1.65667	16.887	0.798	load
1.66	17.977	0.798	load
1.66333	16.449	0.801	load
1.66667	16.449	0.803	load
1.67	15.316	0.803	load
1.67333	14.878	0.807	load
1.67667	15.419	0.807	load
1.68	16.822	0.812	load
1.68333	16.822	0.812	load
1.68667	17.93	0.816	load
1.69	16.217	0.816	load
1.69333	15.71	0.82	load
1.69667	15.303	0.82	load
1.7	15.303	0.825	load
1.70333	15.921	0.825	load
1.70667	17.711	0.829	load
1.71	18.664	0.831	load
1.71333	17.286	0.831	load
1.71667	17.286	0.835	load
1.72	16.011	0.835	load
1.72333	15.586	0.839	load
1.72667	16.191	0.839	load
1.73	17.943	0.844	load
1.73333	17.943	0.844	load
1.73667	19.218	0.848	load
1.74	17.595	0.848	load
1.74333	16.758	0.851	load
1.74667	16.217	0.851	load
1.75	16.217	0.856	load
1.75333	16.771	0.856	load
1.75667	18.368	0.86	load
1.76	19.506	0.862	load
1.76333	17.776	0.862	load
1.76667	17.776	0.866	load
1.77	16.681	0.866	load
1.77333	16.423	0.87	load
1.77667	17.621	0.87	load
1.78	19.214	0.874	load
1.78333	19.214	0.874	load
1.78667	19.927	0.878	load
1.79	16.938	0.878	load
1.79333	16.784	0.881	load
1.79667	16.999	0.881	load
1.8	16.999	0.886	load
1.80333	18.664	0.888	load
1.80667	20.158	0.888	load
1.81	18.188	0.891	load
1.81333	17.325	0.891	load
1.81667	17.325	0.895	load
1.82	17.003	0.895	load
1.82333	17.737	0.9	load
1.82667	19.849	0.9	load
1.83	20.811	0.904	load
1.83333	20.811	0.904	load
1.83667	17.801	0.907	load
1.84	17.454	0.907	load
1.84333	17.518	0.912	load
1.84667	19.265	0.912	load
1.85	19.265	0.916	load
1.85333	20.725	0.918	load
1.85667	18.883	0.918	load
1.86	17.969	0.922	load
1.86333	17.462	0.922	load
1.86667	17.462	0.926	load
1.87	18.935	0.926	load
1.87333	20.764	0.931	load
1.87667	19.579	0.931	load
1.88	18.424	0.934	load
1.88333	18.424	0.934	load
1.88667	17.879	0.939	load
1.89	18.368	0.939	load
1.89333	20.699	0.943	load
1.89667	21.567	0.943	load
1.9	21.567	0.947	load
1.90333	18.574	0.948	load
1.90667	18.42	0.95	load
1.91	18.626	0.952	load
1.91333	20.571	0.952	load
1.91667	20.571	0.956	load
1.92	22	0.956	load
1.92333	19.128	0.959	load
1.92667	18.664	0.959	load
1.93	18.677	0.962	load
1.93333	18.677	0.962	load
1.93667	20.88	0.967	load
1.94	22.528	0.967	load
1.94333	20.365	0.971	load
1.94667	19.167	0.972	load
1.95	19.167	0.972	load
1.95333	18.785	0.976	load
1.95667	20.274	0.976	load
1.96	22.503	0.981	load
1.96333	20.674	0.981	load
1.96667	20.674	0.984	load
1.97	19.695	0.984	load
1.97333	19.308	0.989	load
1.97667	20.712	0.989	load
1.98	22.567	0.993	load
1.98333	22.567	0.993	load
1.98667	20.45	0.996	load
1.99	19.721	0.996	load
1.99333	19.373	0.999	load
1.99667	21.189	1.002	load
2	21.189	1.002	load
2.00333	22.923	1.006	load
2.00667	21.421	1.006	load
2.01	20.03	1.01	load
2.01333	19.978	1.01	load
2.01667	19.978	1.014	load
2.02	21.618	1.014	load
2.02333	22.889	1.018	load
2.02667	20.957	1.018	load
2.03	19.811	1.022	load
2.03333	19.811	1.022	load
2.03667	20.296	1.026	load
2.04	22.425	1.029	load
2.04333	23.172	1.029	load
2.04667	20.429	1.032	load
2.05	19.97	1.032	load
2.05333	19.97	1.036	load
2.05667	20.609	1.036	load
2.06	23.121	1.041	load
2.06333	22.838	1.041	load
2.06667	22.838	1.045	load
2.07	21.464	1.045	load
2.07333	20.699	1.048	load
2.07667	21.756	1.048	load
2.08	23.92	1.052	load
2.08333	22.322	1.052	load
2.08667	22.322	1.056	load
2.09	21.202	1.058	load
2.09333	21.021	1.058	load
2.09667	23.16	1.062	load
2.1	24.761	1.062	load
2.10333	24.761	1.066	load
2.10667	22.85	1.066	load
2.11	21.318	1.069	load
2.11333	22	1.069	load
2.11667	23.696	1.072	load
2.12	23.696	1.072	load
2.12333	24.512	1.076	load
2.12667	21.537	1.076	load
2.13	21.176	1.08	load
2.13333	22.803	1.082	load
2.13667	22.803	1.082	load
2.14	24.795	1.087	load
2.14333	22.902	1.087	load
2.14667	21.575	1.09	load
2.15	21.756	1.09	load
2.15333	21.756	1.095	load
2.15667	23.829	1.095	load
2.16	25.117	1.099	load
2.16333	22.245	1.099	load
2.16667	21.82	1.102	load
2.17	21.82	1.102	load
2.17333	23.542	1.107	load
2.17667	25.143	1.107	load
2.18	23.868	1.111	load
2.18333	22	1.112	load
2.18667	22	1.112	load
2.19	22.408	1.117	load
2.19333	24.628	1.117	load
2.19667	24.744	1.12	load
2.2	23.005	1.12	load
2.20333	23.005	1.124	load
2.20667	22.34	1.124	load
2.21	23.958	1.129	load
2.21333	25.929	1.129	load
2.21667	22.786	1.132	load
2.22	22.786	1.132	load
2.22333	22.46	1.136	load
2.22667	23.482	1.136	load
2.23	26.006	1.14	load
2.23333	24.602	1.142	load
2.23667	24.602	1.142	load
2.24	23.233	1.145	load
2.24333	23.044	1.145	load
2.24667	25.336	1.149	load
2.25	25.993	1.149	load
2.25333	25.993	1.152	load
2.25667	23.353	1.152	load
2.26	22.954	1.156	load
2.26333	25.117	1.156	load
2.26667	26.946	1.16	load
2.27	26.946	1.16	load
2.27333	23.851	1.163	load
2.27667	23.327	1.165	load
2.28	24.499	1.165	load
2.28333	26.599	1.169	load
2.28667	26.599	1.169	load
2.29	24.332	1.172	load
2.29333	23.507	1.172	load
2.29667	24.396	1.176	load
2.3	26.818	1.176	load
2.30333	26.818	1.179	load
2.30667	25.74	1.179	load
2.31	24.074	1.182	load
2.31333	23.791	1.182	load
2.31667	26.508	1.187	load
2.32	26.508	1.187	load
2.32333	26.753	1.19	load
2.32667	23.829	1.192	load
2.33	24.1	1.192	load
2.33333	26.393	1.196	load
2.33667	26.393	1.196	load
2.34	26.959	1.2	load
2.34333	24.19	1.2	load
2.34667	23.829	1.204	load
2.35	26.612	1.204	load
2.35333	26.612	1.207	load
2.35667	27.595	1.207	load
2.36	24.216	1.21	load
2.36333	24.126	1.21	load
2.36667	26.56	1.214	load
2.37	26.56	1.216	load
2.37333	28.093	1.216	load
2.37667	25.169	1.219	load
2.38	24.061	1.219	load
2.38333	26.418	1.223	load
2.38667	26.418	1.223	load
2.39	28.007	1.227	load
2.39333	25.736	1.227	load
2.39667	24.679	1.231	load
2.4	26.612	1.231	load
2.40333	26.612	1.235	load
2.40667	28.522	1.235	load
2.41	26.083	1.238	load
2.41333	24.473	1.238	load
2.41667	26.921	1.242	load
2.42	26.921	1.244	load
2.42333	28.848	1.244	load
2.42667	26.071	1.247	load
2.43	25.272	1.247	load
2.43333	27.449	1.251	load
2.43667	27.449	1.251	load
2.44	29.243	1.255	load
2.44333	26.315	1.255	load
2.44667	25.182	1.259	load
2.45	27.848	1.259	load
2.45333	27.848	1.262	load
2.45667	29.072	1.262	load
2.46	26.148	1.265	load
2.46333	25.955	1.267	load
2.46667	28.608	1.267	load
2.47	28.608	1.271	load
2.47333	29.449	1.271	load
2.47667	26.264	1.273	load
2.48	26.006	1.273	load
2.48333	28.866	1.277	load
2.48667	28.866	1.277	load
2.49	28.625	1.281	load
2.49333	26.599	1.281	load
2.49667	26.998	1.284	load
2.5	29.316	1.284	load
2.50333	29.316	1.288	load
2.50667	28.273	1.288	load
2.51	26.788	1.291	load
2.51333	27.513	1.293	load
2.51667	30.437	1.293	load
2.52	30.437	1.296	load
2.52333	28.647	1.296	load
2.52667	27.131	1.299	load
2.53	28.66	1.299	load
2.53333	30.978	1.302	load
2.53667	30.978	1.302	load
2.54	28.234	1.305	load
2.54333	27.303	1.305	load
2.54667	29.304	1.308	load
2.55	31.145	1.308	load
2.55333	31.145	1.311	load
2.55667	27.655	1.311	load
2.56	28.007	1.315	load
2.56333	30.811	1.317	load
2.56667	30.604	1.317	load
2.57	30.604	1.32	load
2.57333	28.66	1.32	load
2.57667	28.745	1.323	load
2.58	31.351	1.323	load
2.58333	30.385	1.326	load
2.58667	30.385	1.326	load
2.59	28.685	1.329	load
2.59333	30.308	1.329	load
2.59667	32.64	1.331	load
2.6	29.381	1.331	load
2.60333	29.381	1.335	load
2.60667	29.175	1.336	load
2.61	31.442	1.336	load
2.61333	31.957	1.339	load
2.61667	29.793	1.339	load
2.62	29.793	1.342	load
2.62333	30.012	1.342	load
2.62667	32.816	1.346	load
2.63	31.931	1.346	load
2.63333	30.36	1.348	load
2.63667	30.36	1.348	load
2.64	31.751	1.351	load
2.64333	33.983	1.351	load
2.64667	31.403	1.353	load
2.65	30.231	1.353	load
2.65333	30.231	1.355	load
2.65667	32.936	1.357	load
2.66	34.584	1.357	load
2.66333	31.017	1.359	load
2.66667	31.532	1.359	load
2.67	31.532	1.361	load
2.67333	34.443	1.361	load
2.67667	31.923	1.362	load
2.68	31.261	1.362	load
2.68333	32.575	1.364	load
2.68667	32.575	1.364	load
2.69	33.953	1.367	load
2.69333	30.497	1.367	load
2.69667	30.656	1.37	load
2.7	33.219	1.372	load
2.70333	33.219	1.372	load
2.70667	32.807	1.374	load
2.71	30.772	1.374	load
2.71333	31.042	1.377	load
2.71667	33.657	1.377	load
2.72	33.657	1.38	load
2.72333	30.514	1.38	load
2.72667	29.982	1.383	load
2.73	32.562	1.383	load
2.73333	33.103	1.386	load
2.73667	33.103	1.386	load
2.74	31.145	1.388	load
2.74333	31.558	1.388	load
2.74667	34.155	1.391	load
2.75	32.498	1.393	load
2.75333	32.498	1.393	load
2.75667	31.171	1.395	load
2.76	33.799	1.395	load
2.76333	35.976	1.397	load
2.76667	32.034	1.397	load
2.77	32.034	1.4	load
2.77333	32.704	1.4	load
2.77667	35.512	1.403	load
2.78	33.554	1.403	load
2.78333	32.601	1.406	load
2.78667	32.601	1.406	load
2.79	34.842	1.408	load
2.79333	35.602	1.408	load
2.79667	33.606	1.41	load
2.8	33.889	1.411	load
2.80333	33.889	1.411	load
2.80667	36.8	1.414	load
2.81	34.778	1.414	load
2.81333	33.245	1.416	load
2.81667	35.396	1.416	load
2.82	35.396	1.418	load
2.82333	37.057	1.418	load
2.82667	34.443	1.419	load
2.83	35.203	1.419	load
2.83333	37.689	1.42	load
2.83667	37.689	1.42	load
2.84	35.718	1.421	load
2.84333	34.687	1.421	load
2.84667	36.886	1.421	load
2.85	37.405	1.422	load
2.85333	37.405	1.422	load
2.85667	35.422	1.423	load
2.86	36.182	1.423	load
2.86333	38.62	1.424	load
2.86667	36.632	1.424	load
2.87	36.632	1.425	load
2.87333	35.241	1.425	load
2.87667	38.436	1.426	load
2.88	38.672	1.426	load
2.88333	35.937	1.427	load
2.88667	35.937	1.427	load
2.89	37.225	1.428	load
2.89333	40.11	1.429	load
2.89667	36.851	1.429	load
2.9	36.697	1.43	load
2.90333	36.697	1.43	load
2.90667	39.221	1.431	load
2.91	38.616	1.431	load
2.91333	36.559	1.432	load
2.91667	37.817	1.432	load
2.92	37.817	1.432	load
2.92333	40.715	1.432	load
2.92667	37.315	1.432	load
2.93	37.59	1.432	load
2.93333	40.342	1.432	load
2.93667	40.342	1.432	load
2.94	39.093	1.432	load
2.94333	37.56	1.432	load
2.94667	39.084	1.432	load
2.95	40.896	1.432	load
2.95333	40.896	1.432	load
2.95667	37.972	1.432	load
2.96	38.783	1.432	load
2.96333	41.282	1.431	load
2.96667	39.582	1.431	load
2.97	39.582	1.432	load
2.97333	38.127	1.432	load
2.97667	40.806	1.432	load
2.98	41.007	1.432	load
2.98333	38.616	1.432	load
2.98667	38.616	1.432	load
2.99	39.479	1.432	load
2.99333	42.441	1.433	load
2.99667	39.84	1.433	load
3	39.105	1.433	load
3.00333	39.105	1.433	load
3.00667	41.359	1.434	load
3.01	41.089	1.434	load
3.01333	39.324	1.433	load
3.01667	40.007	1.433	load
3.02	40.007	1.433	load
3.02333	42.931	1.433	load
3.02667	39.453	1.432	load
3.03	39.685	1.432	load
3.03333	42.235	1.432	load
3.03667	42.235	1.431	load
3.04	41.153	1.431	load
3.04333	39.672	1.43	load
3.04667	41.317	1.43	load
3.05	43.292	1.429	load
3.05333	43.292	1.429	load
3.05667	39.749	1.428	load
3.06	40.419	1.428	load
3.06333	43.137	1.426	load
3.06667	41.669	1.426	load
3.07	41.669	1.426	load
3.07333	39.827	1.426	load
3.07667	42.326	1.425	load
3.08	43.12	1.425	load
3.08333	40.059	1.425	load
3.08667	40.059	1.424	load
3.09	40.87	1.424	load
3.09333	43.742	1.424	load
3.09667	41.402	1.424	load
3.1	40.497	1.423	load
3.10333	40.497	1.423	load
3.10667	42.751	1.422	load
3.11	43.021	1.422	load
3.11333	40.69	1.421	load
3.11667	41.591	1.421	load
3.12	41.591	1.42	load
3.12333	44.502	1.419	load
3.12667	41.463	1.419	load
3.13	41.05	1.418	load
3.13333	43.429	1.418	load
3.13667	43.429	1.416	load
3.14	42.944	1.416	load
3.14333	41.166	1.414	load
3.14667	42.171	1.414	load
3.15	44.803	1.413	load
3.15333	44.803	1.413	load
3.15667	41.759	1.41	load
3.16	41.347	1.41	load
3.16333	44.348	1.408	load
3.16667	43.309	1.408	load
3.17	43.309	1.407	load
3.17333	41.643	1.406	load
3.17667	42.557	1.406	load
3.18	43.691	1.404	load
3.18333	41.437	1.404	load
3.18667	41.437	1.402	load
3.19	41.514	1.402	load
3.19333	44.451	1.401	load
3.19667	43.201	1.401	load
3.2	41.591	1.4	load
3.20333	41.591	1.4	load
3.20667	42.416	1.398	load
3.21	44.953	1.398	load
3.21333	41.359	1.396	load
3.21667	41.402	1.396	load
3.22	41.402	1.394	load
3.22333	44.039	1.393	load
3.22667	43.562	1.393	load
3.23	41.707	1.392	load
3.23333	42.519	1.392	load
3.23667	42.519	1.39	load
3.24	44.721	1.39	load
3.24333	42.132	1.387	load
3.24667	41.643	1.387	load
3.25	43.875	1.385	load
3.25333	43.875	1.385	load
3.25667	43.91	1.383	load
3.26	41.823	1.383	load
3.26333	42.97	1.381	load
3.26667	45.146	1.381	load
3.27	45.146	1.381	load
3.27333	42.648	1.378	load
3.27667	41.153	1.378	load
3.28	43.768	1.376	load
3.28333	44.975	1.376	load
3.28667	44.975	1.374	load
3.29	41.669	1.374	load
3.29333	42.454	1.371	load
3.29667	44.979	1.371	load
3.3	42.171	1.369	load
3.30333	42.171	1.369	load
3.30667	41.145	1.367	load
3.31	43.227	1.367	load
3.31333	44.155	1.365	load
3.31667	41.823	1.364	load
3.32	41.823	1.364	load
3.32333	41.9	1.362	load
3.32667	44.567	1.362	load
3.33	43.292	1.36	load
3.33333	41.566	1.36	load
3.33667	41.566	1.358	load
3.34	42.845	1.358	load
3.34333	45.34	1.356	load
3.34667	42.068	1.356	load
3.35	41.45	1.355	load
3.35333	41.45	1.355	load
3.35667	44.167	1.353	load
3.36	44.76	1.352	load
3.36333	41.797	1.352	load
3.36667	42.596	1.35	load
3.37	42.596	1.35	load
3.37333	44.7	1.348	load
3.37667	42.995	1.348	load
3.38	41.192	1.346	load
3.38333	43.33	1.346	load
3.38667	43.33	1.344	load
3.39	45.627	1.344	load
3.39333	42.004	1.341	load
3.39667	41.591	1.341	load
3.4	44.18	1.338	load
3.40333	43.944	1.338	load
3.40667	43.944	1.336	load
3.41	41.463	1.335	load
3.41333	42.326	1.335	load
3.41667	44.85	1.333	load
3.42	41.935	1.333	load
3.42333	41.935	1.331	load
3.42667	41.437	1.331	load
3.43	43.06	1.33	load
3.43333	44.605	1.33	load
3.43667	41.505	1.328	load
3.44	41.505	1.328	load
3.44333	41.282	1.326	load
3.44667	43.794	1.326	load
3.45	43.343	1.325	load
3.45333	41.694	1.323	load
3.45667	41.694	1.323	load
3.46	41.965	1.322	load
3.46333	44.863	1.322	load
3.46667	43.292	1.319	load
3.47	40.99	1.319	load
3.47333	40.99	1.318	load
3.47667	42.222	1.318	load
3.48	44.837	1.316	load
3.48333	41.823	1.316	load
3.48667	40.819	1.315	load
3.49	40.819	1.315	load
3.49333	43.176	1.314	load
3.49667	44.399	1.314	load
3.5	41.166	1.312	load
3.50333	40.99	1.312	load
3.50667	40.99	1.312	load
3.51	43.678	1.311	load
3.51333	43.626	1.311	load
3.51667	41.321	1.309	load
3.52	41.797	1.309	load
3.52333	41.797	1.307	load
3.52667	44.477	1.307	load
3.53	42.995	1.305	load
3.53333	41.076	1.304	load
3.53667	42.381	1.304	load
3.54	42.381	1.302	load
3.54333	44.283	1.302	load
3.54667	41.256	1.3	load
3.55	40.561	1.3	load
3.55333	43.068	1.299	load
3.55667	43.068	1.299	load
3.56	44.438	1.297	load
3.56333	41.166	1.297	load
3.56667	41.128	1.296	load
3.57	43.103	1.296	load
3.57333	43.103	1.294	load
3.57667	42.892	1.294	load
3.58	40.896	1.292	load
3.58333	41.037	1.292	load
3.58667	43.618	1.291	load
3.59	43.618	1.291	load
3.59333	42.944	1.29	load
3.59667	40.368	1.288	load
3.6	41.269	1.288	load
3.60333	43.875	1.287	load
3.60667	43.875	1.287	load
3.61	41.836	1.285	load
3.61333	40.393	1.285	load
3.61667	41.643	1.284	load
3.62	44.099	1.284	load
3.62333	44.099	1.282	load
3.62667	41.372	1.282	load
3.63	39.917	1.281	load
3.63333	42.248	1.281	load
3.63667	43.073	1.279	load
3.64	43.073	1.279	load
3.64333	39.994	1.278	load
3.64667	39.788	1.277	load
3.65	42.493	1.277	load
3.65333	44.185	1.276	load
3.65667	44.185	1.276	load
3.66	39.878	1.274	load
3.66333	39.865	1.274	load
3.66667	42.467	1.273	load
3.67	41.218	1.273	load
3.67333	41.218	1.272	load
3.67667	39.53	1.272	load
3.68	40.02	1.272	load
3.68333	42.506	1.272	load
3.68667	40.986	1.271	load
3.69	40.986	1.271	load
3.69333	39.634	1.271	load
3.69667	40.149	1.271	load
3.7	42.763	1.271	load
3.70333	40.445	1.27	load
3.70667	40.445	1.27	load
3.71	39.015	1.269	load
3.71333	40.355	1.269	load
3.71667	42.802	1.268	load
3.72	40.342	1.268	load
3.72333	40.342	1.268	load
3.72667	38.964	1.268	load
3.73	40.522	1.269	load
3.73333	42.944	1.269	load
3.73667	39.273	1.268	load
3.74	39.273	1.268	load
3.74333	38.534	1.267	load
3.74667	40.548	1.267	load
3.75	42.57	1.267	load
3.75333	39.093	1.267	load
3.75667	39.093	1.267	load
3.76	38.826	1.267	load
3.76333	40.819	1.268	load
3.76667	42.119	1.268	load
3.77	38.474	1.268	load
3.77333	38.474	1.268	load
3.77667	38.414	1.268	load
3.78	41.012	1.268	load
3.78333	41.45	1.268	load
3.78667	38.783	1.268	load
3.79	38.783	1.268	load
3.79333	38.758	1.268	load
3.79667	41.153	1.269	load
3.8	40.368	1.269	load
3.80333	38.487	1.269	load
3.80667	38.487	1.269	load
3.81	38.517	1.269	load
3.81333	41.037	1.269	load
3.81667	39.685	1.269	load
3.82	38.32	1.269	load
3.82333	38.32	1.27	load
3.82667	39.307	1.27	load
3.83	41.45	1.27	load
3.83333	39.865	1.27	load
3.83667	37.882	1.27	load
3.84	37.882	1.271	load
3.84333	39.084	1.271	load
3.84667	41.488	1.272	load
3.85	39.466	1.272	load
3.85333	37.972	1.272	load
3.85667	37.972	1.272	load
3.86	39.994	1.273	load
3.86333	41.617	1.273	load
3.86667	38.771	1.273	load
3.87	37.495	1.273	load
3.87333	37.495	1.273	load
3.87667	39.754	1.273	load
3.88	41.604	1.274	load
3.88333	38.062	1.274	load
3.88667	37.946	1.274	load
3.89	37.946	1.274	load
3.89333	40.338	1.274	load
3.89667	41.527	1.275	load
3.9	37.701	1.275	load
3.90333	37.598	1.275	load
3.90667	37.598	1.275	load
3.91	40.278	1.277	load
3.91333	40.2	1.277	load
3.91667	37.315	1.278	load
3.92	37.663	1.278	load
3.92333	37.663	1.278	load
3.92667	40.342	1.279	load
3.93	38.191	1.279	load
3.93333	36.993	1.281	load
3.93667	36.967	1.281	load
3.94	36.967	1.282	load
3.94333	39.427	1.282	load
3.94667	36.594	1.283	load
3.95	35.383	1.283	load
3.95333	36.349	1.285	load
3.95667	36.349	1.285	load
3.96	38.474	1.288	load
3.96333	34.687	1.288	load
3.96667	34.25	1.291	load
3.97	36.246	1.291	load
3.97333	36.246	1.294	load
3.97667	38.487	1.295	load
3.98	34.584	1.295	load
3.98333	34.726	1.298	load
3.98667	37.161	1.298	load
3.99	37.161	1.301	load
3.99333	38.062	1.301	load
3.99667	35.031	1.303	load
4	34.881	1.303	load
4.00333	37.65	1.305	load
4.00667	37.65	1.305	load
4.01	36.504	1.307	load
4.01333	35.048	1.307	load
4.01667	35.692	1.31	load
4.02	38.449	1.311	load
4.02333	38.449	1.311	load
4.02667	36.452	1.313	load
4.03	34.756	1.313	load
4.03333	35.898	1.316	load
4.03667	38.796	1.316	load
4.04	38.796	1.318	load
4.04333	35.293	1.318	load
4.04667	34.894	1.32	load
4.05	37.212	1.32	load
4.05333	37.882	1.322	load
4.05667	37.882	1.322	load
4.06	35.486	1.324	load
4.06333	35.357	1.324	load
4.06667	37.637	1.326	load
4.07	37.161	1.327	load
4.07333	37.161	1.327	load
4.07667	35.1	1.329	load
4.08	36.061	1.329	load
4.08333	38.616	1.331	load
4.08667	36.555	1.331	load
4.09	36.555	1.334	load
4.09333	35.409	1.334	load
4.09667	37.384	1.337	load
4.1	38.99	1.337	load
4.10333	35.821	1.338	load
4.10667	35.821	1.338	load
4.11	35.125	1.34	load
4.11333	37.985	1.34	load
4.11667	38.423	1.342	load
4.12	35.718	1.343	load
4.12333	35.718	1.343	load
4.12667	36.555	1.345	load
4.13	38.861	1.345	load
4.13333	36.684	1.346	load
4.13667	35.422	1.346	load
4.14	35.422	1.348	load
4.14333	36.993	1.348	load
4.14667	39.479	1.351	load
4.15	35.782	1.351	load
4.15333	35.499	1.353	load
4.15667	35.499	1.353	load
4.16	38.487	1.356	load
4.16333	38.346	1.357	load
4.16667	35.525	1.357	load
4.17	36.529	1.359	load
4.17333	36.529	1.359	load
4.17667	38.706	1.362	load
4.18	35.769	1.362	load
4.18333	35.357	1.365	load
4.18667	37.65	1.365	load
4.19	37.65	1.367	load
4.19333	38.474	1.367	load
4.19667	36.319	1.368	load
4.2	35.757	1.368	load
4.20333	38.655	1.37	load
4.20667	38.655	1.37	load
4.21	36.942	1.372	load
4.21333	35.679	1.373	load
4.21667	37.487	1.373	load
4.22	39.608	1.374	load
4.22333	39.608	1.374	load
4.22667	36.413	1.375	load
4.23	36.014	1.375	load
4.23333	38.431	1.377	load
4.23667	38.346	1.377	load
4.24	38.346	1.379	load
4.24333	36.027	1.379	load
4.24667	37.302	1.381	load
4.25	39.754	1.381	load
4.25333	37.276	1.382	load
4.25667	37.276	1.382	load
4.26	36.04	1.383	load
4.26333	38.642	1.383	load
4.26667	39.015	1.384	load
4.27	35.976	1.384	load
4.27333	35.976	1.386	load
4.27667	36.504	1.386	load
4.28	39.569	1.389	load
4.28333	37.109	1.389	load
4.28667	36.375	1.39	load
4.29	36.375	1.39	load
4.29333	38.436	1.392	load
4.29667	38.281	1.392	load
4.3	36.439	1.394	load
4.30333	36.362	1.394	load
4.30667	36.362	1.396	load
4.31	39.028	1.396	load
4.31333	37.07	1.397	load
4.31667	35.787	1.397	load
4.32	37.534	1.399	load
4.32333	37.534	1.399	load
4.32667	39.093	1.401	load
4.33	36.066	1.401	load
4.33333	36.405	1.403	load
4.33667	39.144	1.403	load
4.34	39.144	1.405	load
4.34333	37.908	1.405	load
4.34667	36.182	1.406	load
4.35	38.225	1.406	load
4.35333	40.02	1.407	load
4.35667	40.02	1.407	load
4.36	36.194	1.408	load
4.36333	36.774	1.408	load
4.36667	39.307	1.409	load
4.37	37.882	1.409	load
4.37333	37.882	1.411	load
4.37667	36.001	1.411	load
4.38	38.242	1.411	load
4.38333	40.475	1.413	load
4.38667	36.413	1.413	load
4.39	36.413	1.414	load
4.39333	36.954	1.414	load
4.39667	39.479	1.417	load
4.4	37.367	1.417	load
4.40333	36.298	1.418	load
4.40667	36.298	1.418	load
4.41	38.114	1.421	load
4.41333	38.655	1.421	load
4.41667	36.869	1.422	load
4.42	36.954	1.422	load
4.42333	36.954	1.424	load
4.42667	39.814	1.425	load
4.43	37.083	1.425	load
4.43333	36.25	1.427	load
4.43667	38.474	1.427	load
4.44	38.474	1.428	load
4.44333	38.796	1.428	load
4.44667	36.62	1.429	load
4.45	37.264	1.429	load
4.45333	40.239	1.43	load
4.45667	40.239	1.43	load
4.46	38.062	1.431	load
4.46333	36.748	1.431	load
4.46667	39.015	1.432	load
4.47	39.312	1.433	load
4.47333	39.312	1.433	load
4.47667	36.491	1.433	load
4.48	37.792	1.433	load
4.48333	40.63	1.434	load
4.48667	37.586	1.434	load
4.49	37.586	1.436	load
4.49333	36.787	1.436	load
4.49667	39.724	1.438	load
4.5	38.019	1.438	load
4.50333	36.864	1.44	load
4.50667	36.864	1.44	load
4.51	38.217	1.441	load
4.51333	40.007	1.441	load
4.51667	36.697	1.442	load
4.52	37.315	1.443	load
4.52333	37.315	1.443	load
4.52667	40.007	1.445	load
4.53	37.817	1.445	load
4.53333	36.555	1.447	load
4.53667	39.307	1.447	load
4.54	39.307	1.447	load
4.54333	38.796	1.447	load
4.54667	37.083	1.448	load
4.55	38.346	1.448	load
4.55333	41.059	1.449	load
4.55667	41.059	1.449	load
4.56	37.701	1.449	load
4.56333	37.315	1.45	load
4.56667	39.878	1.45	load
4.57	38.895	1.45	load
4.57333	38.895	1.45	load
4.57667	37.045	1.451	load
4.58	38.822	1.451	load
4.58333	40.715	1.451	load
4.58667	37.229	1.451	load
4.59	37.229	1.453	load
4.59333	37.431	1.453	load
4.59667	40.574	1.455	load
4.6	37.74	1.455	load
4.60333	36.972	1.456	load
4.60667	36.972	1.456	load
4.61	39.518	1.458	load
4.61333	39.479	1.459	load
4.61667	37.663	1.459	load
4.62	38.844	1.459	load
4.62333	38.844	1.459	load
4.62667	41.501	1.461	load
4.63	37.895	1.461	load
4.63333	37.663	1.462	load
4.63667	40.492	1.462	load
4.64	40.492	1.462	load
4.64333	38.899	1.462	load
4.64667	37.315	1.462	load
4.65	40.2	1.462	load
4.65333	40.647	1.463	load
4.65667	40.647	1.463	load
4.66	37.972	1.463	load
4.66333	38.693	1.463	load
4.66667	41.115	1.463	load
4.67	37.693	1.463	load
4.67333	37.693	1.463	load
4.67667	37.779	1.464	load
4.68	40.535	1.464	load
4.68333	39.659	1.464	load
4.68667	37.487	1.464	load
4.69	37.487	1.465	load
4.69333	39.067	1.465	load
4.69667	41.244	1.466	load
4.7	37.431	1.466	load
4.70333	38.294	1.467	load
4.70667	38.294	1.468	load
4.71	41.488	1.468	load
4.71333	38.616	1.468	load
4.71667	38.152	1.468	load
4.72	40.836	1.468	load
4.72333	39.956	1.468	load
4.72667	39.956	1.469	load
4.73	37.908	1.469	load
4.73333	39.376	1.47	load
4.73667	41.746	1.47	load
4.74	37.779	1.47	load
4.74333	37.779	1.47	load
4.74667	38.513	1.47	load
4.75	41.836	1.471	load
4.75333	38.414	1.471	load
4.75667	37.689	1.472	load
4.76	37.689	1.472	load
4.76333	40.561	1.473	load
4.76667	39.634	1.473	load
4.77	37.882	1.474	load
4.77333	39.466	1.474	load
4.77667	39.466	1.474	load
4.78	41.359	1.474	load
4.78333	38.127	1.474	load
4.78667	38.672	1.474	load
4.79	41.488	1.474	load
4.79333	41.488	1.474	load
4.79667	39.749	1.474	load
4.8	38.088	1.473	load
4.80333	40.836	1.473	load
4.80667	40.87	1.473	load
4.81	40.87	1.473	load
4.81333	38.011	1.473	load
4.81667	40.123	1.473	load
4.82	42.519	1.472	load
4.82333	38.217	1.472	load
4.82667	38.217	1.473	load
4.83	38.603	1.473	load
4.83333	41.604	1.474	load
4.83667	38.998	1.474	load
4.84	38.268	1.475	load
4.84333	38.268	1.475	load
4.84667	40.677	1.475	load
4.85	40.587	1.476	load
4.85333	38.586	1.476	load
4.85667	39.427	1.476	load
4.86	39.427	1.476	load
4.86333	41.463	1.477	load
4.86667	38.139	1.477	load
4.87	38.586	1.477	load
4.87333	41.527	1.477	load
4.87667	41.527	1.477	load
4.88	39.35	1.477	load
4.88333	38.474	1.477	load
4.88667	41.351	1.477	load
4.89	40.934	1.477	load
4.89333	40.934	1.477	load
4.89667	38.796	1.476	load
4.9	40.071	1.476	load
4.90333	42.094	1.476	load
4.90667	38.174	1.476	load
4.91	38.174	1.476	load
4.91333	38.99	1.476	load
4.91667	41.875	1.476	load
4.92	39.556	1.476	load
4.92333	38.346	1.476	load
4.92667	38.346	1.476	load
4.93	41.141	1.476	load
4.93333	40.471	1.476	load
4.93667	38.655	1.476	load
4.94	40.114	1.476	load
4.94333	40.114	1.476	load
4.94667	42.261	1.476	load
4.95	38.384	1.476	load
4.95333	39.621	1.477	load
4.95667	42.33	1.477	load
4.96	42.33	1.477	load
4.96333	40.175	1.477	load
4.96667	38.552	1.476	load
4.97	41.475	1.476	load
4.97333	40.2	1.475	load
4.97667	40.2	1.475	load
4.98	39.118	1.475	load
4.98333	40.715	1.475	load
4.98667	41.875	1.474	load
4.99	39.187	1.474	load
4.99333	39.187	1.474	load
4.99667	39.466	1.474	load
5	42.184	1.475	load
5.00333	39.337	1.475	load
5.00667	38.689	1.475	load
5.01	38.689	1.475	load
5.01333	41.682	1.476	load
5.01667	41.347	1.476	load
5.02	39.234	1.476	load
5.02333	40.595	1.476	load
5.02667	40.595	1.475	load
5.03	43.047	1.475	load
5.03333	38.693	1.474	load
5.03667	39.685	1.474	load
5.04	42.467	1.474	load
5.04333	42.467	1.473	load
5.04667	39.956	1.473	load
5.05	38.642	1.473	load
5.05333	41.991	1.473	load
5.05667	40.939	1.472	load
5.06	40.939	1.472	load
5.06333	38.99	1.471	load
5.06667	40.368	1.471	load
5.07	42.197	1.47	load
5.07333	38.861	1.47	load
5.07667	38.861	1.471	load
5.08	39.53	1.471	load
5.08333	42.519	1.471	load
5.08667	39.685	1.471	load
5.09	38.706	1.471	load
5.09333	38.706	1.471	load
5.09667	41.763	1.471	load
5.1	40.728	1.471	load
5.10333	39.002	1.471	load
5.10667	41.037	1.471	load
5.11	41.037	1.471	load
5.11333	43.137	1.471	load
5.11667	39.054	1.469	load
5.12	39.827	1.469	load
5.12333	42.725	1.468	load
5.12667	42.725	1.468	load
5.13	39.96	1.467	load
5.13333	39.105	1.467	load
5.13667	41.733	1.467	load
5.14	41.076	1.467	load
5.14333	41.076	1.467	load
5.14667	39.239	1.467	load
5.15	40.316	1.467	load
5.15333	42.918	1.467	load
5.15667	38.874	1.466	load
5.16	38.874	1.466	load
5.16333	39.427	1.465	load
5.16667	42.222	1.465	load
5.17	39.53	1.465	load
5.17333	38.526	1.465	load
5.17667	38.526	1.465	load
5.18	41.179	1.465	load
5.18333	41.359	1.465	load
5.18667	38.268	1.465	load
5.19	39.26	1.465	load
5.19333	39.26	1.465	load
5.19667	41.402	1.465	load
5.2	37.315	1.465	load
5.20333	37.212	1.465	load
5.20667	40.381	1.465	load
5.21	40.381	1.465	load
5.21333	37.607	1.466	load
5.21667	36.851	1.466	load
5.22	39.054	1.467	load
5.22333	38.951	1.468	load
5.22667	38.951	1.468	load
5.23	37.229	1.468	load
5.23333	38.023	1.469	load
5.23667	40.548	1.469	load
5.24	37.508	1.47	load
5.24333	37.508	1.47	load
5.24667	37.092	1.47	load
5.25	40.29	1.47	load
5.25333	39.299	1.471	load
5.25667	37.367	1.471	load
5.26	37.367	1.472	load
5.26333	39.427	1.472	load
5.26667	40.651	1.473	load
5.27	37.057	1.473	load
5.27333	38.771	1.474	load
5.27667	38.771	1.474	load
5.28	41.317	1.475	load
5.28333	38.603	1.475	load
5.28667	37.946	1.476	load
5.29	40.96	1.476	load
5.29333	40.96	1.476	load
5.29667	39.17	1.476	load
5.3	38.049	1.476	load
5.30333	39.672	1.476	load
5.30667	40.239	1.477	load
5.31	40.239	1.477	load
5.31333	38.174	1.477	load
5.31667	38.706	1.477	load
5.32	41.81	1.477	load
5.32333	38.178	1.477	load
5.32667	38.178	1.477	load
5.33	38.071	1.477	load
5.33333	41.076	1.477	load
5.33667	39.737	1.477	load
5.34	38.32	1.477	load
5.34333	38.32	1.478	load
5.34667	40.664	1.478	load
5.35	42.248	1.478	load
5.35333	38.68	1.478	load
5.35667	39.646	1.478	load
5.36	39.646	1.478	load
5.36333	42.089	1.479	load
5.36667	39.569	1.478	load
5.37	38.397	1.478	load
5.37333	41.733	1.478	load
5.37667	41.733	1.478	load
5.38	40.114	1.478	load
5.38333	39.067	1.478	load
5.38667	40.96	1.478	load
5.39	41.166	1.477	load
5.39333	41.166	1.477	load
5.39667	38.809	1.477	load
5.4	39.492	1.477	load
5.40333	42.248	1.476	load
5.40667	38.951	1.476	load
5.41	38.951	1.477	load
5.41333	38.517	1.477	load
5.41667	41.256	1.478	load
5.42	40.213	1.478	load
5.42333	38.526	1.478	load
5.42667	38.526	1.478	load
5.43	40.75	1.479	load
5.43333	41.411	1.479	load
5.43667	38.732	1.479	load
5.44	40.007	1.479	load
5.44333	40.007	1.478	load
5.44667	42.759	1.478	load
5.45	39.595	1.477	load
5.45333	39.324	1.477	load
5.45667	42.081	1.476	load
5.46	42.081	1.476	load
5.46333	40.269	1.476	load
5.46667	39.002	1.475	load
5.47	40.87	1.475	load
5.47333	41.669	1.475	load
5.47667	41.669	1.475	load
5.48	39.548	1.474	load
5.48333	40.071	1.474	load
5.48667	42.815	1.474	load
5.49	38.809	1.474	load
5.49333	38.809	1.474	load
5.49667	38.981	1.474	load
5.5	41.888	1.475	load
5.50333	40.561	1.475	load
5.50667	38.964	1.475	load
5.51	38.964	1.475	load
5.51333	41.317	1.475	load
5.51667	42.184	1.475	load
5.52	39.196	1.475	load
5.52333	40.084	1.475	load
5.52667	40.084	1.475	load
5.53	42.828	1.475	load
5.53333	39.402	1.475	load
5.53667	39.208	1.475	load
5.54	42.222	1.475	load
5.54333	42.222	1.475	load
5.54667	40.342	1.475	load
5.55	39.05	1.474	load
5.55333	41.334	1.474	load
5.55667	41.321	1.473	load
5.56	41.321	1.473	load
5.56333	39.496	1.473	load
5.56667	39.698	1.472	load
5.57	42.738	1.472	load
5.57333	39.595	1.472	load
5.57667	39.595	1.472	load
5.58	39.904	1.471	load
5.58333	42.295	1.471	load
5.58667	40.973	1.47	load
5.59	39.157	1.47	load
5.59333	39.157	1.47	load
5.59667	41.45	1.47	load
5.6	42.055	1.47	load
5.60333	39.208	1.469	load
5.60667	40.033	1.469	load
5.61	40.033	1.468	load
5.61333	43.008	1.468	load
5.61667	39.256	1.467	load
5.62	39.312	1.467	load
5.62333	42.454	1.467	load
5.62667	42.454	1.467	load
5.63	40.715	1.466	load
5.63333	39.067	1.466	load
5.63667	40.754	1.465	load
5.64	41.475	1.465	load
5.64333	41.475	1.465	load
5.64667	39.672	1.465	load
5.65	40.303	1.465	load
5.65333	42.905	1.465	load
5.65667	39.621	1.465	load
5.66	39.621	1.465	load
5.66333	39.273	1.465	load
5.66667	42.089	1.465	load
5.67	40.96	1.465	load
5.67333	39.389	1.465	load
5.67667	39.389	1.465	load
5.68	41.501	1.465	load
5.68333	43.618	1.465	load
5.68667	39.363	1.464	load
5.69	40.136	1.464	load
5.69333	40.136	1.463	load
5.69667	42.712	1.463	load
5.7	40.114	1.463	load
5.70333	39.376	1.463	load
5.70667	42.004	1.463	load
5.71	42.004	1.462	load
5.71333	41.385	1.462	load
5.71667	39.565	1.461	load
5.72	40.703	1.461	load
5.72333	43.163	1.46	load
5.72667	43.163	1.46	load
5.73	38.938	1.459	load
5.73333	39.616	1.459	load
5.73667	42.48	1.458	load
5.74	40.651	1.458	load
5.74333	40.651	1.458	load
5.74667	39.415	1.458	load
5.75	42.021	1.458	load
5.75333	41.81	1.458	load
5.75667	39.634	1.458	load
5.76	39.634	1.457	load
5.76333	40.419	1.457	load
5.76667	42.3	1.457	load
5.77	39.324	1.457	load
5.77333	39.324	1.457	load
5.77667	39.324	1.457	load
5.78	42.622	1.458	load
5.78333	40.303	1.458	load
5.78667	38.981	1.458	load
5.79	41.231	1.458	load
5.79333	41.231	1.457	load
5.79667	42.042	1.457	load
5.8	39.492	1.457	load
5.80333	40.286	1.457	load
5.80667	42.815	1.457	load
5.81	42.815	1.456	load
5.81333	40.29	1.456	load
5.81667	39.363	1.455	load
5.82	42.124	1.455	load
5.82333	41.359	1.455	load
5.82667	41.359	1.454	load
5.83	39.299	1.454	load
5.83333	41.205	1.454	load
5.83667	43.206	1.454	load
5.84	39.054	1.453	load
5.84333	39.054	1.453	load
5.84667	40.175	1.453	load
5.85	42.828	1.453	load
5.85333	40.149	1.452	load
5.85667	39.221	1.452	load
5.86	39.221	1.451	load
5.86333	41.578	1.451	load
5.86667	41.012	1.451	load
5.87	39.496	1.451	load
5.87333	40.278	1.451	load
5.87667	40.278	1.451	load
5.88	43.098	1.451	load
5.88333	39.466	1.451	load
5.88667	39.479	1.451	load
5.89	42.326	1.451	load
5.89333	42.326	1.451	load
5.89667	40.96	1.45	load
5.9	39.376	1.45	load
5.90333	41.609	1.45	load
5.90667	43.163	1.45	load
5.91	43.163	1.449	load
5.91333	39.518	1.449	load
5.91667	40.432	1.448	load
5.92	43.292	1.448	load
5.92333	40.986	1.447	load
5.92667	40.986	1.447	load
5.93	39.312	1.446	load
5.93333	42.3	1.446	load
5.93667	41.78	1.446	load
5.94	39.453	1.445	load
5.94333	39.453	1.445	load
5.94667	41.012	1.445	load
5.95	43.356	1.445	load
5.95333	39.548	1.444	load
5.95667	39.659	1.444	load
5.96	39.659	1.443	load
5.96333	42.351	1.443	load
5.96667	41.192	1.442	load
5.97	39.135	1.442	load
5.97333	40.96	1.442	load
5.97667	40.96	1.442	load
5.98	42.429	1.442	load
5.98333	39.685	1.441	load
5.98667	40.08	1.441	load
5.99	42.841	1.44	load
5.99333	42.841	1.44	load
5.99667	40.239	1.439	load
6	39.505	1.439	load
6.00333	42.089	1.439	load
6.00667	41.926	1.439	load
6.01	41.926	1.438	load
6.01333	39.865	1.438	load
6.01667	40.909	1.438	load
6.02	43.463	1.438	load
6.02333	40.471	1.436	load
6.02667	40.471	1.436	load
6.03	39.479	1.436	load
6.03333	42.377	1.436	load
6.03667	41.231	1.436	load
6.04	39.402	1.436	load
6.04333	39.402	1.436	load
6.04667	41.141	1.435	load
6.05	43.111	1.435	load
6.05333	39.616	1.435	load
6.05667	39.84	1.435	load
6.06	39.84	1.434	load
6.06333	42.493	1.434	load
6.06667	40.612	1.433	load
6.07	39.084	1.433	load
6.07333	41.604	1.432	load
6.07667	41.604	1.432	load
6.08	42.879	1.432	load
6.08333	39.44	1.431	load
6.08667	40.011	1.431	load
6.09	42.815	1.43	load
6.09333	42.815	1.43	load
6.09667	39.917	1.429	load
6.1	39.17	1.429	load
6.10333	41.969	1.428	load
6.10667	41.797	1.428	load
6.11	41.797	1.428	load
6.11333	39.685	1.427	load
6.11667	40.703	1.427	load
6.12	43.137	1.426	load
6.12333	40.265	1.426	load
6.12667	40.265	1.426	load
6.13	39.144	1.426	load
6.13333	42.184	1.426	load
6.13667	41.166	1.426	load
6.14	38.895	1.426	load
6.14333	38.895	1.426	load
6.14667	40.316	1.426	load
6.15	43.189	1.426	load
6.15333	38.539	1.425	load
6.15667	39.187	1.425	load
6.16	39.187	1.425	load
6.16333	41.849	1.425	load
6.16667	40.265	1.424	load
6.17	38.822	1.424	load
6.17333	41.076	1.424	load
6.17667	42.802	1.423	load
6.18	42.802	1.423	load
6.18333	38.822	1.423	load
6.18667	39.26	1.422	load
6.19	42.347	1.422	load
6.19333	40.29	1.422	load
6.19667	40.29	1.422	load
6.2	38.68	1.421	load
6.20333	41.321	1.421	load
6.20667	41.694	1.42	load
6.21	38.771	1.42	load
6.21333	38.771	1.42	load
6.21667	39.582	1.42	load
6.22	42.261	1.421	load
6.22333	38.998	1.421	load
6.22667	38.436	1.421	load
6.23	38.436	1.421	load
6.23333	40.947	1.422	load
6.23667	40.69	1.422	load
6.24	38.981	1.423	load
6.24333	39.466	1.423	load
6.24667	39.466	1.423	load
6.25	42.712	1.423	load
6.25333	39.157	1.422	load
6.25667	38.139	1.422	load
6.26	40.96	1.422	load
6.26333	40.96	1.422	load
6.26667	40.638	1.422	load
6.27	38.719	1.422	load
6.27333	39.771	1.422	load
6.27667	42.326	1.421	load
6.28	42.326	1.421	load
6.28333	38.874	1.421	load
6.28667	38.255	1.421	load
6.29	41.076	1.421	load
6.29333	40.419	1.421	load
6.29667	40.419	1.421	load
6.3	38.346	1.421	load
6.30333	40.071	1.421	load
6.30667	42.399	1.421	load
6.31	42.399	1.421	load
6.31333	38.693	1.421	load
6.31667	38.461	1.421	load
6.32	41.295	1.421	load
6.32333	39.204	1.421	load
6.32667	39.204	1.421	load
6.33	38.23	1.421	load
6.33333	39.479	1.421	load
6.33667	40.844	1.422	load
6.34	38.242	1.422	load
6.34333	38.242	1.423	load
6.34667	38.449	1.423	load
6.35	41.578	1.424	load
6.35333	39.247	1.424	load
6.35667	37.813	1.424	load
6.36	37.813	1.425	load
6.36333	39.801	1.426	load
6.36667	41.295	1.426	load
6.37	37.766	1.426	load
6.37333	38.328	1.426	load
6.37667	38.328	1.426	load
6.38	41.347	1.426	load
6.38333	39.518	1.426	load
6.38667	37.624	1.426	load
6.39	40.063	1.426	load
6.39333	40.063	1.426	load
6.39667	41.128	1.427	load
6.4	37.483	1.427	load
6.40333	38.783	1.428	load
6.40667	41.347	1.429	load
6.41	41.347	1.429	load
6.41333	37.281	1.429	load
6.41667	36.929	1.429	load
6.42	39.737	1.429	load
6.42333	38.822	1.429	load
6.42667	38.822	1.431	load
6.43	36.817	1.431	load
6.43333	37.521	1.431	load
6.43667	39.917	1.432	load
6.44	36.401	1.432	load
6.44333	36.401	1.434	load
6.44667	36.456	1.434	load
6.45	38.835	1.437	load
6.45333	36.826	1.437	load
6.45667	35.087	1.439	load
6.46	35.087	1.439	load
6.46333	36.954	1.442	load
6.46667	38.526	1.443	load
6.47	35.422	1.443	load
6.47333	36.388	1.446	load
6.47667	36.388	1.446	load
6.48	39.17	1.448	load
6.48333	37.418	1.448	load
6.48667	35.383	1.45	load
6.49	38.178	1.45	load
6.49333	38.178	1.452	load
6.49667	38.775	1.452	load
6.5	35.164	1.453	load
6.50333	36.594	1.453	load
6.50667	39.144	1.454	load
6.51	39.144	1.454	load
6.51333	35.477	1.456	load
6.51667	35.55	1.456	load
6.52	38.706	1.458	load
6.52333	37.186	1.458	load
6.52667	37.186	1.46	load
6.53	35.477	1.46	load
6.53333	37.006	1.462	load
6.53667	39.054	1.462	load
6.54	35.821	1.464	load
6.54333	35.821	1.464	load
6.54667	36.456	1.466	load
6.55	39.35	1.467	load
6.55333	36.323	1.467	load
6.55667	35.963	1.47	load
6.56	35.963	1.47	load
6.56333	38.552	1.471	load
6.56667	37.714	1.471	load
6.57	36.22	1.473	load
6.57333	38.062	1.473	load
6.57667	38.062	1.474	load
6.58	39.908	1.474	load
6.58333	36.04	1.475	load
6.58667	36.632	1.475	load
6.59	39.724	1.476	load
6.59333	36.834	1.476	load
6.59667	36.834	1.478	load
6.6	35.924	1.479	load
6.60333	38.771	1.479	load
6.60667	38.358	1.481	load
6.61	36.456	1.481	load
6.61333	36.456	1.482	load
6.61667	37.792	1.483	load
6.62	39.479	1.483	load
6.62333	35.963	1.485	load
6.62667	36.559	1.485	load
6.63	36.559	1.486	load
6.63333	39.324	1.486	load
6.63667	37.289	1.487	load
6.64	36.555	1.487	load
6.64333	39.221	1.489	load
6.64667	39.221	1.489	load
6.65	38.487	1.49	load
6.65333	36.452	1.49	load
6.65667	38.23	1.492	load
6.66	39.496	1.492	load
6.66333	39.496	1.493	load
6.66667	36.143	1.493	load
6.67	37.161	1.494	load
6.67333	40.033	1.494	load
6.67667	36.491	1.496	load
6.68	36.491	1.496	load
6.68333	36.714	1.497	load
6.68667	39.621	1.497	load
6.69	37.959	1.498	load
6.69333	36.194	1.499	load
6.69667	36.194	1.499	load
6.7	38.809	1.501	load
6.70333	39.376	1.501	load
6.70667	36.748	1.504	load
6.71	38.423	1.504	load
6.71333	38.423	1.505	load
6.71667	40.75	1.505	load
6.72	36.735	1.505	load
6.72333	36.916	1.507	load
6.72667	40.187	1.507	load
6.73	40.187	1.508	load
6.73333	36.834	1.508	load
6.73667	36.452	1.509	load
6.74	39.595	1.509	load
6.74333	38.204	1.51	load
6.74667	38.204	1.51	load
6.75	36.01	1.511	load
6.75333	38.539	1.511	load
6.75667	39.08	1.512	load
6.76	36.826	1.512	load
6.76333	36.826	1.514	load
6.76667	37.538	1.514	load
6.77	39.956	1.515	load
6.77333	36.632	1.515	load
6.77667	37.586	1.517	load
6.78	37.586	1.517	load
6.78333	40.252	1.519	load
6.78667	37.946	1.52	load
6.79	36.413	1.52	load
6.79333	39.891	1.521	load
6.79667	39.891	1.521	load
6.8	37.933	1.522	load
6.80333	37.122	1.522	load
6.80667	39.35	1.523	load
6.81	39.556	1.523	load
6.81333	39.556	1.524	load
6.81667	37.229	1.524	load
6.82	38.178	1.525	load
6.82333	40.329	1.525	load
6.82667	36.723	1.526	load
6.83	36.723	1.526	load
6.83333	37.367	1.526	load
6.83667	40.342	1.528	load
6.84	37.805	1.528	load
6.84333	37.444	1.53	load
6.84667	37.444	1.531	load
6.85	40.269	1.531	load
6.85333	38.938	1.532	load
6.85667	36.8	1.532	load
6.86	39.724	1.533	load
6.86333	39.724	1.533	load
6.86667	39.118	1.534	load
6.87	36.71	1.534	load
6.87333	38.719	1.535	load
6.87667	39.015	1.535	load
6.88	39.015	1.536	load
6.88333	37.126	1.536	load
6.88667	37.766	1.538	load
6.89	39.981	1.538	load
6.89333	36.813	1.539	load
6.89667	36.813	1.539	load
6.9	37.435	1.54	load
6.90333	40.432	1.54	load
6.90667	38.127	1.541	load
6.91	37.341	1.541	load
6.91333	37.341	1.541	load
6.91667	40.063	1.541	load
6.92	39.118	1.542	load
6.92333	36.954	1.542	load
6.92667	39.737	1.543	load
6.93	39.737	1.543	load
6.93333	39.462	1.544	load
6.93667	36.993	1.544	load
6.94	39.105	1.545	load
6.94333	39.569	1.545	load
6.94667	39.569	1.547	load
6.95	37.367	1.547	load
6.95333	38.075	1.548	load
6.95667	40.535	1.548	load
6.96	36.697	1.548	load
6.96333	36.697	1.548	load
6.96667	37.659	1.549	load
6.97	40.548	1.549	load
6.97333	38.049	1.55	load
6.97667	37.354	1.55	load
6.98	37.354	1.551	load
6.98333	40.303	1.551	load
6.98667	38.474	1.552	load
6.99	36.864	1.552	load
6.99333	40.084	1.553	load
6.99667	40.084	1.553	load
7	38.38	1.553	load
7.00333	37.083	1.554	load
7.00667	39.582	1.554	load
7.01	39.131	1.554	load
7.01333	39.131	1.554	load
7.01667	37.59	1.555	load
7.02	38.848	1.555	load
7.02333	40.535	1.555	load
7.02667	36.954	1.555	load
7.03	36.954	1.557	load
7.03333	38.088	1.557	load
7.03667	41.05	1.558	load
7.04	37.598	1.558	load
7.04333	38.333	1.56	load
[truncated: 95,207 more rows]

## Sheet: Fig 2 Perfusion temp
time.min	temp	state
0	3.1	load
0.0166667	3.1	load
0.0333333	3.1	load
0.05	3.1	load
0.0666667	3	load
0.0833333	3	load
0.1	3	load
0.116667	3	load
0.133333	2.9	load
0.15	2.9	load
0.166667	2.9	load
0.183333	2.9	load
0.2	2.9	load
0.216667	2.9	load
0.233333	2.8	load
0.25	2.8	load
0.266667	2.8	load
0.283333	2.8	load
0.3	2.8	load
0.316667	2.9	load
0.333333	2.9	load
0.35	2.9	load
0.366667	2.9	load
0.383333	2.9	load
0.4	2.9	load
0.416667	2.9	load
0.433333	2.9	load
0.45	2.9	load
0.466667	3	load
0.483333	3	load
0.5	3	load
0.516667	3	load
0.533333	3	load
0.55	3	load
0.566667	3	load
0.583333	3	load
0.6	3	load
0.616667	3	load
0.633333	3	load
0.65	3	load
0.666667	2.9	load
0.683333	3	load
0.7	2.9	load
0.716667	3	load
0.733333	2.9	load
0.75	2.9	load
0.766667	2.9	load
0.783333	2.9	load
0.8	2.9	load
0.816667	3	load
0.833333	3	load
0.85	3	load
0.866667	3	load
0.883333	3	load
0.9	3	load
0.916667	3	load
0.933333	3	load
0.95	3	load
0.966667	3.1	load
0.983333	3.1	load
1	3.1	load
1.01667	3.1	load
1.03333	3.1	load
1.05	3.1	load
1.06667	3.1	load
1.08333	3.1	load
1.1	3	load
1.11667	3	load
1.13333	3	load
1.15	3	load
1.16667	2.9	load
1.18333	2.9	load
1.2	2.9	load
1.21667	2.9	load
1.23333	2.9	load
1.25	2.9	load
1.26667	2.9	load
1.28333	2.9	load
1.3	2.9	load
1.31667	2.9	load
1.33333	2.9	load
1.35	2.9	load
1.36667	2.9	load
1.38333	2.9	load
1.4	2.9	load
1.41667	2.9	load
1.43333	2.9	load
1.45	2.9	load
1.46667	2.9	load
1.48333	2.9	load
1.5	2.9	load
1.51667	2.9	load
1.53333	2.9	load
1.55	2.9	load
1.56667	2.9	load
1.58333	2.8	load
1.6	2.8	load
1.61667	2.8	load
1.63333	2.8	load
1.65	2.8	load
1.66667	2.8	load
1.68333	2.8	load
1.7	2.8	load
1.71667	2.8	load
1.73333	2.8	load
1.75	2.8	load
1.76667	2.8	load
1.78333	2.8	load
1.8	2.8	load
1.81667	2.8	load
1.83333	2.8	load
1.85	2.8	load
1.86667	2.8	load
1.88333	2.8	load
1.9	2.8	load
1.91667	2.8	load
1.93333	2.8	load
1.95	2.8	load
1.96667	2.8	load
1.98333	2.8	load
2	2.8	load
2.01667	2.8	load
2.03333	2.8	load
2.05	2.7	load
2.06667	2.7	load
2.08333	2.7	load
2.1	2.6	load
2.11667	2.6	load
2.13333	2.6	load
2.15	2.5	load
2.16667	2.5	load
2.18333	2.5	load
2.2	2.5	load
2.21667	2.5	load
2.23333	2.5	load
2.25	2.5	load
2.26667	2.4	load
2.28333	2.4	load
2.3	2.4	load
2.31667	2.4	load
2.33333	2.4	load
2.35	2.4	load
2.36667	2.4	load
2.38333	2.4	load
2.4	2.4	load
2.41667	2.4	load
2.43333	2.4	load
2.45	2.4	load
2.46667	2.4	load
2.48333	2.4	load
2.5	2.4	load
2.51667	2.3	load
2.53333	2.3	load
2.55	2.3	load
2.56667	2.4	load
2.58333	2.3	load
2.6	2.3	load
2.61667	2.3	load
2.63333	2.3	load
2.65	2.2	load
2.66667	2.2	load
2.68333	2.2	load
2.7	2.2	load
2.71667	2.2	load
2.73333	2.2	load
2.75	2.2	load
2.76667	2.2	load
2.78333	2.2	load
2.8	2.2	load
2.81667	2.2	load
2.83333	2.2	load
2.85	2.2	load
2.86667	2.2	load
2.88333	2.2	load
2.9	2.2	load
2.91667	2.2	load
2.93333	2.2	load
2.95	2.2	load
2.96667	2.3	load
2.98333	2.3	load
3	2.3	load
3.01667	2.3	load
3.03333	2.3	load
3.05	2.3	load
3.06667	2.3	load
3.08333	2.3	load
3.1	2.2	load
3.11667	2.2	load
3.13333	2.2	load
3.15	2.2	load
3.16667	2.2	load
3.18333	2.2	load
3.2	2.2	load
3.21667	2.2	load
3.23333	2.2	load
3.25	2.2	load
3.26667	2.1	load
3.28333	2.1	load
3.3	2.1	load
3.31667	2.1	load
3.33333	2.2	load
3.35	2.2	load
3.36667	2.2	load
3.38333	2.2	load
3.4	2.1	load
3.41667	2.1	load
3.43333	2.1	load
3.45	2.1	load
3.46667	2.2	load
3.48333	2.1	load
3.5	2.1	load
3.51667	2.1	load
3.53333	2.1	load
3.55	2.1	load
3.56667	2.1	load
3.58333	2.1	load
3.6	2.1	load
3.61667	2.1	load
3.63333	2.1	load
3.65	2	load
3.66667	2	load
3.68333	2	load
3.7	2	load
3.71667	2	load
3.73333	2	load
3.75	2	load
3.76667	1.9	load
3.78333	2	load
3.8	2	load
3.81667	2	load
3.83333	2	load
3.85	2	load
3.86667	2	load
3.88333	2	load
3.9	2	load
3.91667	2	load
3.93333	2	load
3.95	2	load
3.96667	2	load
3.98333	2	load
4	2	load
4.01667	2	load
4.03333	2	load
4.05	2	load
4.06667	2	load
4.08333	2.1	load
4.1	2.1	load
4.11667	2.1	load
4.13333	2	load
4.15	2	load
4.16667	2	load
4.18333	2	load
4.2	2.1	load
4.21667	2.1	load
4.23333	2.1	load
4.25	2.1	load
4.26667	2.1	load
4.28333	2.1	load
4.3	2.1	load
4.31667	2.1	load
4.33333	2.1	load
4.35	2.1	load
4.36667	2.1	load
4.38333	2.1	load
4.4	2.1	load
4.41667	2.1	load
4.43333	2.1	load
4.45	2.1	load
4.46667	2.1	load
4.48333	2.1	load
4.5	2.1	load
4.51667	2.1	load
4.53333	2.1	load
4.55	2.1	load
4.56667	2.1	load
4.58333	2.1	load
4.6	2.1	load
4.61667	2.1	load
4.63333	2.1	load
4.65	2.1	load
4.66667	2.1	load
4.68333	2.1	load
4.7	2	load
4.71667	2	load
4.73333	2	load
4.75	2	load
4.76667	2	load
4.78333	2	load
4.8	2	load
4.81667	2	load
4.83333	1.9	load
4.85	1.9	load
4.86667	1.9	load
4.88333	1.9	load
4.9	1.9	load
4.91667	1.9	load
4.93333	1.9	load
4.95	1.9	load
4.96667	1.9	load
4.98333	1.9	load
5	1.9	load
5.01667	1.9	load
5.03333	1.9	load
5.05	1.9	load
5.06667	1.9	load
5.08333	1.9	load
5.1	1.9	load
5.11667	1.9	load
5.13333	1.9	load
5.15	1.9	load
5.16667	1.9	load
5.18333	1.9	load
5.2	1.9	load
5.21667	1.9	load
5.23333	1.9	load
5.25	1.8	load
5.26667	1.8	load
5.28333	1.8	load
5.3	1.8	load
5.31667	1.8	load
5.33333	1.8	load
5.35	1.8	load
5.36667	1.8	load
5.38333	1.8	load
5.4	1.8	load
5.41667	1.8	load
5.43333	1.9	load
5.45	1.9	load
5.46667	1.9	load
5.48333	1.9	load
5.5	1.9	load
5.51667	1.9	load
5.53333	1.9	load
5.55	1.9	load
5.56667	1.9	load
5.58333	1.9	load
5.6	1.9	load
5.61667	1.9	load
5.63333	1.9	load
5.65	1.9	load
5.66667	1.9	load
5.68333	1.9	load
5.7	1.9	load
5.71667	1.9	load
5.73333	1.9	load
5.75	1.9	load
5.76667	1.9	load
5.78333	1.9	load
5.8	1.9	load
5.81667	1.9	load
5.83333	1.9	load
5.85	1.9	load
5.86667	1.9	load
5.88333	1.9	load
5.9	1.9	load
5.91667	1.9	load
5.93333	1.9	load
5.95	1.9	load
5.96667	1.9	load
5.98333	1.9	load
6	1.9	load
6.01667	1.9	load
6.03333	1.9	load
6.05	1.9	load
6.06667	1.9	load
6.08333	1.9	load
6.1	1.9	load
6.11667	1.9	load
6.13333	1.9	load
6.15	1.9	load
6.16667	1.9	load
6.18333	1.9	load
6.2	1.9	load
6.21667	1.9	load
6.23333	1.9	load
6.25	1.9	load
6.26667	1.8	load
6.28333	1.8	load
6.3	1.8	load
6.31667	1.8	load
6.33333	1.8	load
6.35	1.8	load
6.36667	1.8	load
6.38333	1.8	load
6.4	1.8	load
6.41667	1.8	load
6.43333	1.8	load
6.45	1.8	load
6.46667	1.8	load
6.48333	1.8	load
6.5	1.8	load
6.51667	1.8	load
6.53333	1.9	load
6.55	1.9	load
6.56667	1.9	load
6.58333	1.9	load
6.6	1.8	load
6.61667	1.8	load
6.63333	1.8	load
6.65	1.8	load
6.66667	1.8	load
6.68333	1.8	load
6.7	1.9	load
6.71667	1.9	load
6.73333	1.9	load
6.75	1.8	load
6.76667	1.8	load
6.78333	1.8	load
6.8	1.8	load
6.81667	1.8	load
6.83333	1.9	load
6.85	1.9	load
6.86667	1.9	load
6.88333	1.8	load
6.9	1.8	load
6.91667	1.9	load
6.93333	1.9	load
6.95	1.9	load
6.96667	1.9	load
6.98333	1.9	load
7	1.9	load
7.01667	1.8	load
7.03333	1.8	load
7.05	1.8	load
7.06667	1.8	load
7.08333	1.9	load
7.1	1.9	load
7.11667	1.9	load
7.13333	1.9	load
7.15	1.9	load
7.16667	1.9	load
7.18333	1.9	load
7.2	1.8	load
7.21667	1.8	load
7.23333	1.8	load
7.25	1.8	load
7.26667	1.8	load
7.28333	1.8	load
7.3	1.8	load
7.31667	1.8	load
7.33333	1.7	load
7.35	1.7	load
7.36667	1.7	load
7.38333	1.7	load
7.4	1.7	load
7.41667	1.7	load
7.43333	1.7	load
7.45	1.7	load
7.46667	1.7	load
7.48333	1.7	load
7.5	1.7	load
7.51667	1.7	load
7.53333	1.7	load
7.55	1.7	load
7.56667	1.7	load
7.58333	1.7	load
7.6	1.8	load
7.61667	1.8	load
7.63333	1.8	load
7.65	1.8	load
7.66667	1.8	load
7.68333	1.7	load
7.7	1.7	load
7.71667	1.7	load
7.73333	1.7	load
7.75	1.6	load
7.76667	1.6	load
7.78333	1.6	load
7.8	1.6	load
7.81667	1.6	load
7.83333	1.6	load
7.85	1.6	load
7.86667	1.6	load
7.88333	1.6	load
7.9	1.6	load
7.91667	1.6	load
7.93333	1.6	load
7.95	1.7	load
7.96667	1.7	load
7.98333	1.7	load
8	1.7	load
8.01667	1.7	load
8.03333	1.7	load
8.05	1.7	load
8.06667	1.7	load
8.08333	1.7	load
8.1	1.7	load
8.11667	1.7	load
8.13333	1.6	load
8.15	1.6	load
8.16667	1.6	load
8.18333	1.6	load
8.2	1.6	load
8.21667	1.6	load
8.23333	1.6	load
8.25	1.6	load
8.26667	1.6	load
8.28333	1.5	load
8.3	1.6	load
8.31667	1.6	load
8.33333	1.6	load
8.35	1.6	load
8.36667	1.6	load
8.38333	1.6	load
8.4	1.6	load
8.41667	1.6	load
8.43333	1.6	load
8.45	1.6	load
8.46667	1.6	load
8.48333	1.6	load
8.5	1.6	load
8.51667	1.6	load
8.53333	1.6	load
8.55	1.6	load
8.56667	1.6	load
8.58333	1.6	load
8.6	1.6	load
8.61667	1.6	load
8.63333	1.6	load
8.65	1.6	load
8.66667	1.5	load
8.68333	1.5	load
8.7	1.5	load
8.71667	1.4	load
8.73333	1.4	load
8.75	1.4	load
8.76667	1.4	load
8.78333	1.4	load
8.8	1.4	load
8.81667	1.4	load
8.83333	1.4	load
8.85	1.4	load
8.86667	1.4	load
8.88333	1.4	load
8.9	1.4	load
8.91667	1.4	load
8.93333	1.4	load
8.95	1.4	load
8.96667	1.4	load
8.98333	1.4	load
9	1.4	load
9.01667	1.4	load
9.03333	1.4	load
9.05	1.4	load
9.06667	1.4	load
9.08333	1.5	load
9.1	1.5	load
9.11667	1.5	load
9.13333	1.5	load
9.15	1.5	load
9.16667	1.5	load
9.18333	1.5	load
9.2	1.5	load
9.21667	1.5	load
9.23333	1.5	load
9.25	1.5	load
9.26667	1.4	load
9.28333	1.4	load
9.3	1.4	load
9.31667	1.5	load
9.33333	1.5	load
9.35	1.5	load
9.36667	1.5	load
9.38333	1.4	load
9.4	1.4	load
9.41667	1.4	load
9.43333	1.4	load
9.45	1.4	load
9.46667	1.4	load
9.48333	1.4	load
9.5	1.4	load
9.51667	1.3	load
9.53333	1.3	load
9.55	1.3	load
9.56667	1.4	load
9.58333	1.4	load
9.6	1.4	load
9.61667	1.4	load
9.63333	1.4	load
9.65	1.4	load
9.66667	1.4	load
9.68333	1.4	load
9.7	1.4	load
9.71667	1.3	load
9.73333	1.3	load
9.75	1.3	load
9.76667	1.3	load
9.78333	1.3	load
9.8	1.3	load
9.81667	1.3	load
9.83333	1.3	load
9.85	1.3	load
9.86667	1.3	load
9.88333	1.3	load
9.9	1.3	load
9.91667	1.3	load
9.93333	1.3	load
9.95	1.3	load
9.96667	1.3	load
9.98333	1.3	load
10	1.3	load
10.0167	1.3	load
10.0333	1.3	load
10.05	1.3	load
10.0667	1.3	load
10.0833	1.3	load
10.1	1.4	load
10.1167	1.4	load
10.1333	1.4	load
10.15	1.4	load
10.1667	1.4	load
10.1833	1.4	load
10.2	1.3	load
10.2167	1.3	load
10.2333	1.3	load
10.25	1.3	load
10.2667	1.3	load
10.2833	1.3	load
10.3	1.3	load
10.3167	1.3	load
10.3333	1.3	load
10.35	1.3	load
10.3667	1.3	load
10.3833	1.3	load
10.4	1.3	load
10.4167	1.3	load
10.4333	1.3	load
10.45	1.3	load
10.4667	1.3	load
10.4833	1.3	load
10.5	1.3	load
10.5167	1.3	load
10.5333	1.3	load
10.55	1.3	load
10.5667	1.3	load
10.5833	1.3	load
10.6	1.4	load
10.6167	1.4	load
10.6333	1.4	load
10.65	1.4	load
10.6667	1.4	load
10.6833	1.4	load
10.7	1.4	load
10.7167	1.3	load
10.7333	1.3	load
10.75	1.3	load
10.7667	1.3	load
10.7833	1.3	load
10.8	1.3	load
10.8167	1.3	load
10.8333	1.3	load
10.85	1.3	load
10.8667	1.3	load
10.8833	1.3	load
10.9	1.2	load
10.9167	1.2	load
10.9333	1.3	load
10.95	1.3	load
10.9667	1.3	load
10.9833	1.3	load
11	1.3	load
11.0167	1.3	load
11.0333	1.3	load
11.05	1.3	load
11.0667	1.3	load
11.0833	1.3	load
11.1	1.3	load
11.1167	1.3	load
11.1333	1.3	load
11.15	1.3	load
11.1667	1.3	load
11.1833	1.3	load
11.2	1.3	load
11.2167	1.2	load
11.2333	1.2	load
11.25	1.2	load
11.2667	1.2	load
11.2833	1.2	load
11.3	1.2	load
11.3167	1.2	load
11.3333	1.2	load
11.35	1.2	load
11.3667	1.2	load
11.3833	1.2	load
11.4	1.2	load
11.4167	1.2	load
11.4333	1.2	load
11.45	1.2	load
11.4667	1.2	load
11.4833	1.2	load
11.5	1.2	load
11.5167	1.2	load
11.5333	1.2	load
11.55	1.2	load
11.5667	1.3	load
11.5833	1.3	load
11.6	1.3	load
11.6167	1.3	load
11.6333	1.3	load
11.65	1.3	load
11.6667	1.3	load
11.6833	1.3	load
11.7	1.3	load
11.7167	1.3	load
11.7333	1.3	load
11.75	1.3	load
11.7667	1.3	load
11.7833	1.3	load
11.8	1.3	load
11.8167	1.3	load
11.8333	1.3	load
11.85	1.3	load
11.8667	1.3	load
11.8833	1.3	load
11.9	1.2	load
11.9167	1.2	load
11.9333	1.2	load
11.95	1.2	load
11.9667	1.2	load
11.9833	1.2	load
12	1.2	load
12.0167	1.2	load
12.0333	1.2	load
12.05	1.2	load
12.0667	1.2	load
12.0833	1.3	load
12.1	1.3	load
12.1167	1.3	load
12.1333	1.3	load
12.15	1.3	load
12.1667	1.3	load
12.1833	1.3	load
12.2	1.2	load
12.2167	1.2	load
12.2333	1.2	load
12.25	1.2	load
12.2667	1.2	load
12.2833	1.2	load
12.3	1.2	load
12.3167	1.2	load
12.3333	1.2	load
12.35	1.2	load
12.3667	1.2	load
12.3833	1.2	load
12.4	1.2	load
12.4167	1.2	load
12.4333	1.2	load
12.45	1.2	load
12.4667	1.2	load
12.4833	1.2	load
12.5	1.2	load
12.5167	1.2	load
12.5333	1.2	load
12.55	1.2	load
12.5667	1.2	load
12.5833	1.2	load
12.6	1.3	load
12.6167	1.3	load
12.6333	1.3	load
12.65	1.3	load
12.6667	1.3	load
12.6833	1.3	load
12.7	1.2	load
12.7167	1.2	load
12.7333	1.2	load
12.75	1.2	load
12.7667	1.2	load
12.7833	1.2	load
12.8	1.2	load
12.8167	1.2	load
12.8333	1.2	load
12.85	1.2	load
12.8667	1.2	load
12.8833	1.2	load
12.9	1.2	load
12.9167	1.2	load
12.9333	1.2	load
12.95	1.2	load
12.9667	1.2	load
12.9833	1.2	load
13	1.2	load
13.0167	1.2	load
13.0333	1.2	load
13.05	1.3	load
13.0667	1.3	load
13.0833	1.3	load
13.1	1.3	load
13.1167	1.3	load
13.1333	1.3	load
13.15	1.3	load
13.1667	1.3	load
13.1833	1.3	load
13.2	1.3	load
13.2167	1.3	load
13.2333	1.3	load
13.25	1.2	load
13.2667	1.2	load
13.2833	1.2	load
13.3	1.2	load
13.3167	1.2	load
13.3333	1.2	load
13.35	1.2	load
13.3667	1.2	load
13.3833	1.2	load
13.4	1.2	load
13.4167	1.2	load
13.4333	1.2	load
13.45	1.2	load
13.4667	1.2	load
13.4833	1.2	load
13.5	1.2	load
13.5167	1.2	load
13.5333	1.2	load
13.55	1.2	load
13.5667	1.2	load
13.5833	1.3	load
13.6	1.3	load
13.6167	1.3	load
13.6333	1.3	load
13.65	1.3	load
13.6667	1.3	load
13.6833	1.3	load
13.7	1.3	load
13.7167	1.2	load
13.7333	1.2	load
13.75	1.2	load
13.7667	1.2	load
13.7833	1.2	load
13.8	1.2	load
13.8167	1.2	load
13.8333	1.2	load
13.85	1.2	load
13.8667	1.2	load
13.8833	1.2	load
13.9	1.1	load
13.9167	1.2	load
13.9333	1.2	load
13.95	1.2	load
13.9667	1.2	load
13.9833	1.2	load
14	1.2	load
14.0167	1.2	load
14.0333	1.2	load
14.05	1.2	load
14.0667	1.2	load
14.0833	1.2	load
14.1	1.3	load
14.1167	1.3	load
14.1333	1.3	load
14.15	1.3	load
14.1667	1.3	load
14.1833	1.3	load
14.2	1.3	load
14.2167	1.3	load
14.2333	1.3	load
14.25	1.3	load
14.2667	1.3	load
14.2833	1.3	load
14.3	1.3	load
14.3167	1.3	load
14.3333	1.3	load
14.35	1.3	load
14.3667	1.3	load
14.3833	1.3	load
14.4	1.2	load
14.4167	1.2	load
14.4333	1.2	load
14.45	1.2	load
14.4667	1.2	load
14.4833	1.2	load
14.5	1.2	load
14.5167	1.2	load
14.5333	1.2	load
14.55	1.2	load
14.5667	1.2	load
14.5833	1.2	load
14.6	1.3	load
14.6167	1.3	load
14.6333	1.3	load
14.65	1.3	load
14.6667	1.3	load
14.6833	1.3	load
14.7	1.2	load
14.7167	1.2	load
14.7333	1.2	load
14.75	1.2	load
14.7667	1.2	load
14.7833	1.2	load
14.8	1.2	load
14.8167	1.2	load
14.8333	1.2	load
14.85	1.2	load
14.8667	1.2	load
14.8833	1.2	load
14.9	1.2	load
14.9167	1.2	load
14.9333	1.2	load
14.95	1.2	load
14.9667	1.2	load
14.9833	1.2	load
15	1.2	load
15.0167	1.2	load
15.0333	1.2	load
15.05	1.2	load
15.0667	1.2	load
15.0833	1.2	load
15.1	1.3	load
15.1167	1.3	load
15.1333	1.3	load
15.15	1.3	load
15.1667	1.3	load
15.1833	1.3	load
15.2	1.2	load
15.2167	1.2	load
15.2333	1.2	load
15.25	1.2	load
15.2667	1.2	load
15.2833	1.2	load
15.3	1.2	load
15.3167	1.2	load
15.3333	1.2	load
15.35	1.2	load
15.3667	1.2	load
15.3833	1.2	load
15.4	1.2	load
15.4167	1.2	load
15.4333	1.2	load
15.45	1.2	load
15.4667	1.2	load
15.4833	1.2	load
15.5	1.2	load
15.5167	1.2	load
15.5333	1.2	load
15.55	1.2	load
15.5667	1.3	load
15.5833	1.3	load
15.6	1.3	load
15.6167	1.3	load
15.6333	1.3	load
15.65	1.3	load
15.6667	1.3	load
15.6833	1.3	load
15.7	1.3	load
15.7167	1.3	load
15.7333	1.3	load
15.75	1.3	load
15.7667	1.3	load
15.7833	1.2	load
15.8	1.2	load
15.8167	1.2	load
15.8333	1.2	load
15.85	1.2	load
15.8667	1.2	load
15.8833	1.2	load
15.9	1.2	load
15.9167	1.2	load
15.9333	1.2	load
15.95	1.2	load
15.9667	1.3	load
15.9833	1.3	load
16	1.3	load
16.0167	1.3	load
16.0333	1.3	load
16.05	1.3	load
16.0667	1.3	load
16.0833	1.3	load
16.1	1.3	load
16.1167	1.3	load
16.1333	1.2	load
16.15	1.2	load
16.1667	1.2	load
16.1833	1.2	load
16.2	1.2	load
16.2167	1.2	load
16.2333	1.2	load
16.25	1.1	load
16.2667	1.1	load
16.2833	1.1	load
16.3	1.1	load
16.3167	1.2	load
16.3333	1.2	load
16.35	1.2	load
16.3667	1.2	load
16.3833	1.2	load
16.4	1.2	load
16.4167	1.2	load
16.4333	1.2	load
16.45	1.3	load
16.4667	1.2	load
16.4833	1.2	load
16.5	1.2	load
16.5167	1.2	load
16.5333	1.2	load
16.55	1.2	load
16.5667	1.2	load
16.5833	1.2	load
16.6	1.2	load
16.6167	1.2	load
16.6333	1.2	load
16.65	1.2	load
16.6667	1.3	load
16.6833	1.3	load
16.7	1.3	load
16.7167	1.3	load
16.7333	1.3	load
16.75	1.2	load
16.7667	1.2	load
16.7833	1.2	load
16.8	1.2	load
16.8167	1.3	load
16.8333	1.3	load
16.85	1.3	load
16.8667	1.3	load
16.8833	1.2	load
16.9	1.2	load
16.9167	1.2	load
16.9333	1.2	load
16.95	1.2	load
16.9667	1.2	load
16.9833	1.2	load
17	1.2	load
17.0167	1.2	load
17.0333	1.2	load
17.05	1.2	load
17.0667	1.2	load
17.0833	1.3	load
17.1	1.3	load
17.1167	1.3	load
17.1333	1.3	load
17.15	1.3	load
17.1667	1.3	load
17.1833	1.3	load
17.2	1.2	load
17.2167	1.2	load
17.2333	1.2	load
17.25	1.2	load
17.2667	1.1	load
17.2833	1.1	load
17.3	1.1	load
17.3167	1.1	load
17.3333	1.2	load
17.35	1.2	load
17.3667	1.2	load
17.3833	1.2	load
17.4	1.2	load
17.4167	1.2	load
17.4333	1.2	load
17.45	1.2	load
17.4667	1.2	load
17.4833	1.2	load
17.5	1.2	load
17.5167	1.2	load
17.5333	1.2	load
17.55	1.2	load
17.5667	1.2	load
17.5833	1.3	load
17.6	1.3	load
17.6167	1.3	load
17.6333	1.3	load
17.65	1.3	load
17.6667	1.3	load
17.6833	1.3	load
17.7	1.2	load
17.7167	1.2	load
17.7333	1.2	load
17.75	1.2	load
17.7667	1.2	load
17.7833	1.2	load
17.8	1.2	load
17.8167	1.2	load
17.8333	1.2	load
17.85	1.2	load
17.8667	1.2	load
17.8833	1.2	load
17.9	1.2	load
17.9167	1.3	load
17.9333	1.3	load
17.95	1.3	load
17.9667	1.3	load
17.9833	1.3	load
18	1.3	load
18.0167	1.3	load
18.0333	1.3	load
18.05	1.4	load
18.0667	1.4	load
18.0833	1.4	load
18.1	1.4	load
18.1167	1.4	load
18.1333	1.4	load
18.15	1.4	load
18.1667	1.4	load
18.1833	1.4	load
18.2	1.3	load
18.2167	1.3	load
18.2333	1.3	load
18.25	1.3	load
18.2667	1.3	load
18.2833	1.3	load
18.3	1.3	load
18.3167	1.3	load
18.3333	1.3	load
18.35	1.3	load
18.3667	1.3	load
18.3833	1.3	load
18.4	1.3	load
18.4167	1.3	load
18.4333	1.4	load
18.45	1.4	load
18.4667	1.4	load
18.4833	1.3	load
18.5	1.3	load
18.5167	1.3	load
18.5333	1.3	load
18.55	1.3	load
18.5667	1.3	load
18.5833	1.3	load
18.6	1.4	load
18.6167	1.4	load
18.6333	1.4	load
18.65	1.4	load
18.6667	1.4	load
18.6833	1.4	load
18.7	1.4	load
18.7167	1.4	load
18.7333	1.4	load
18.75	1.4	load
18.7667	1.4	load
18.7833	1.4	load
18.8	1.4	load
18.8167	1.4	load
18.8333	1.4	load
18.85	1.4	load
18.8667	1.4	load
18.8833	1.4	load
18.9	1.4	load
18.9167	1.4	load
18.9333	1.4	load
18.95	1.4	load
18.9667	1.4	load
18.9833	1.4	load
19	1.4	load
19.0167	1.4	load
19.0333	1.4	load
19.05	1.4	load
19.0667	1.4	load
19.0833	1.5	load
19.1	1.5	load
19.1167	1.5	load
19.1333	1.5	load
19.15	1.5	load
19.1667	1.5	load
19.1833	1.5	load
19.2	1.5	load
19.2167	1.4	load
19.2333	1.4	load
19.25	1.4	load
19.2667	1.4	load
19.2833	1.4	load
19.3	1.4	load
19.3167	1.4	load
19.3333	1.4	load
19.35	1.4	load
19.3667	1.4	load
19.3833	1.4	load
19.4	1.4	load
19.4167	1.4	load
19.4333	1.4	load
19.45	1.4	load
19.4667	1.4	load
19.4833	1.4	load
19.5	1.4	load
19.5167	1.4	load
19.5333	1.4	load
19.55	1.4	load
19.5667	1.4	load
19.5833	1.5	load
19.6	1.5	load
19.6167	1.5	load
19.6333	1.5	load
19.65	1.5	load
19.6667	1.5	load
19.6833	1.5	load
19.7	1.5	load
19.7167	1.4	load
19.7333	1.4	load
19.75	1.4	load
19.7667	1.4	load
19.7833	1.3	load
19.8	1.3	load
19.8167	1.3	load
19.8333	1.3	load
19.85	1.3	load
19.8667	1.3	load
19.8833	1.4	load
19.9	1.4	load
19.9167	1.4	load
19.9333	1.5	load
19.95	1.5	load
19.9667	1.5	load
19.9833	1.5	load
20	1.5	load
20.0167	1.5	load
20.0333	1.5	load
20.05	1.5	load
20.0667	1.5	load
20.0833	1.5	load
20.1	1.6	load
20.1167	1.6	load
20.1333	1.5	load
20.15	1.5	load
20.1667	1.5	load
20.1833	1.5	load
20.2	1.4	load
20.2167	1.4	load
20.2333	1.4	load
20.25	1.4	load
20.2667	1.4	load
20.2833	1.4	load
20.3	1.4	load
20.3167	1.5	load
20.3333	1.5	load
20.35	1.5	load
20.3667	1.5	load
20.3833	1.5	load
20.4	1.5	load
20.4167	1.5	load
20.4333	1.5	load
20.45	1.5	load
20.4667	1.5	load
20.4833	1.5	load
20.5	1.5	load
20.5167	1.4	load
20.5333	1.4	load
20.55	1.4	load
20.5667	1.4	load
20.5833	1.4	load
20.6	1.5	load
20.6167	1.5	load
20.6333	1.5	load
20.65	1.5	load
20.6667	1.5	load
20.6833	1.5	load
20.7	1.4	load
20.7167	1.4	load
20.7333	1.4	load
20.75	1.4	load
20.7667	1.4	load
20.7833	1.4	load
20.8	1.4	load
20.8167	1.4	load
20.8333	1.4	load
20.85	1.4	load
20.8667	1.4	load
20.8833	1.4	load
20.9	1.4	load
20.9167	1.4	load
20.9333	1.4	load
20.95	1.4	load
20.9667	1.4	load
20.9833	1.4	load
21	1.4	load
21.0167	1.4	load
21.0333	1.4	load
21.05	1.5	load
21.0667	1.5	load
21.0833	1.5	load
21.1	1.5	load
21.1167	1.5	load
21.1333	1.4	load
21.15	1.5	load
21.1667	1.5	load
21.1833	1.5	load
21.2	1.4	load
21.2167	1.4	load
21.2333	1.4	load
21.25	1.3	load
21.2667	1.3	load
21.2833	1.3	load
21.3	1.3	load
21.3167	1.3	load
21.3333	1.3	load
21.35	1.3	load
21.3667	1.3	load
21.3833	1.3	load
21.4	1.4	load
21.4167	1.4	load
21.4333	1.5	load
21.45	1.5	load
21.4667	1.5	load
21.4833	1.5	load
21.5	1.5	load
21.5167	1.4	load
21.5333	1.4	load
21.55	1.4	load
21.5667	1.4	load
21.5833	1.4	load
21.6	1.4	load
21.6167	1.4	load
21.6333	1.4	load
21.65	1.4	load
21.6667	1.4	load
21.6833	1.4	load
21.7	1.5	load
21.7167	1.5	load
21.7333	1.5	load
21.75	1.4	load
21.7667	1.4	load
21.7833	1.4	load
21.8	1.4	load
21.8167	1.4	load
21.8333	1.3	load
21.85	1.3	load
21.8667	1.3	load
21.8833	1.3	load
21.9	1.3	load
21.9167	1.3	load
21.9333	1.4	load
21.95	1.4	load
21.9667	1.4	load
21.9833	1.4	load
22	1.4	load
22.0167	1.4	load
22.0333	1.4	load
22.05	1.4	load
22.0667	1.4	load
22.0833	1.4	load
22.1	1.4	load
22.1167	1.4	load
22.1333	1.4	load
22.15	1.4	load
22.1667	1.4	load
22.1833	1.4	load
22.2	1.4	load
22.2167	1.4	load
22.2333	1.4	load
22.25	1.4	load
22.2667	1.4	load
22.2833	1.4	load
22.3	1.4	load
22.3167	1.4	load
22.3333	1.4	load
22.35	1.4	load
22.3667	1.4	load
22.3833	1.4	load
22.4	1.4	load
22.4167	1.4	load
22.4333	1.4	load
22.45	1.4	load
22.4667	1.4	load
22.4833	1.4	load
22.5	1.4	load
22.5167	1.4	load
22.5333	1.4	load
22.55	1.4	load
22.5667	1.4	load
22.5833	1.4	load
22.6	1.4	load
22.6167	1.4	load
22.6333	1.4	load
22.65	1.4	load
22.6667	1.4	load
22.6833	1.4	load
22.7	1.4	load
22.7167	1.4	load
22.7333	1.4	load
22.75	1.4	load
22.7667	1.4	load
22.7833	1.4	load
22.8	1.4	load
22.8167	1.4	load
22.8333	1.3	load
22.85	1.3	load
22.8667	1.3	load
22.8833	1.3	load
22.9	1.3	load
22.9167	1.3	load
22.9333	1.4	load
22.95	1.4	load
22.9667	1.4	load
22.9833	1.4	load
23	1.4	load
23.0167	1.4	load
23.0333	1.4	load
23.05	1.4	load
23.0667	1.4	load
23.0833	1.5	load
23.1	1.5	load
23.1167	1.5	load
23.1333	1.5	load
23.15	1.5	load
23.1667	1.5	load
23.1833	1.5	load
23.2	1.5	load
23.2167	1.4	load
23.2333	1.4	load
23.25	1.4	load
23.2667	1.4	load
23.2833	1.4	load
23.3	1.4	load
23.3167	1.4	load
23.3333	1.4	load
23.35	1.4	load
23.3667	1.4	load
23.3833	1.4	load
23.4	1.4	load
23.4167	1.4	load
23.4333	1.4	load
23.45	1.4	load
23.4667	1.4	load
23.4833	1.4	load
23.5	1.4	load
23.5167	1.4	load
23.5333	1.4	load
23.55	1.4	load
23.5667	1.4	load
23.5833	1.4	load
23.6	1.5	load
23.6167	1.5	load
23.6333	1.5	load
23.65	1.5	load
23.6667	1.5	load
23.6833	1.5	load
23.7	1.4	load
23.7167	1.4	load
23.7333	1.4	load
23.75	1.4	load
23.7667	1.4	load
23.7833	1.4	load
23.8	1.5	load
23.8167	1.5	load
23.8333	1.5	load
23.85	1.5	load
23.8667	1.5	load
23.8833	1.4	load
23.9	1.4	load
23.9167	1.4	load
23.9333	1.4	load
23.95	1.4	load
23.9667	1.4	load
23.9833	1.4	load
24	1.4	load
24.0167	1.4	load
24.0333	1.4	load
24.05	1.4	load
24.0667	1.5	load
24.0833	1.5	load
24.1	1.5	load
24.1167	1.5	load
24.1333	1.5	load
24.15	1.5	load
24.1667	1.5	load
24.1833	1.5	load
24.2	1.5	load
24.2167	1.5	load
24.2333	1.5	load
24.25	1.5	load
24.2667	1.4	load
24.2833	1.4	load
24.3	1.4	load
24.3167	1.4	load
24.3333	1.4	load
24.35	1.4	load
24.3667	1.4	load
24.3833	1.4	load
24.4	1.4	load
24.4167	1.4	load
24.4333	1.4	load
24.45	1.4	load
24.4667	1.4	load
24.4833	1.4	load
24.5	1.4	load
24.5167	1.4	load
24.5333	1.4	load
24.55	1.5	load
24.5667	1.5	load
24.5833	1.5	load
24.6	1.5	load
24.6167	1.5	load
24.6333	1.5	load
24.65	1.5	load
24.6667	1.5	load
24.6833	1.5	load
24.7	1.5	load
24.7167	1.4	load
24.7333	1.4	load
24.75	1.4	load
24.7667	1.4	load
24.7833	1.4	load
24.8	1.4	load
24.8167	1.4	load
24.8333	1.4	load
24.85	1.4	load
24.8667	1.4	load
24.8833	1.4	load
24.9	1.4	load
24.9167	1.4	load
24.9333	1.5	load
24.95	1.5	load
24.9667	1.5	load
24.9833	1.5	load
25	1.4	load
25.0167	1.4	load
25.0333	1.4	load
25.05	1.4	load
25.0667	1.4	load
25.0833	1.5	load
25.1	1.5	load
25.1167	1.5	load
25.1333	1.5	load
25.15	1.6	load
25.1667	1.6	load
25.1833	1.5	load
25.2	1.5	load
25.2167	1.5	load
25.2333	1.5	load
25.25	1.4	load
25.2667	1.4	load
25.2833	1.4	load
25.3	1.5	load
25.3167	1.5	load
25.3333	1.5	load
25.35	1.5	load
25.3667	1.6	load
25.3833	1.6	load
25.4	1.6	load
25.4167	1.6	load
25.4333	1.6	load
25.45	1.5	load
25.4667	1.5	load
25.4833	1.5	load
25.5	1.5	load
25.5167	1.5	load
25.5333	1.4	load
25.55	1.5	load
25.5667	1.5	load
25.5833	1.5	load
25.6	1.5	load
25.6167	1.5	load
25.6333	1.6	load
25.65	1.6	load
25.6667	1.6	load
25.6833	1.5	load
25.7	1.5	load
25.7167	1.5	load
25.7333	1.5	load
25.75	1.5	load
25.7667	1.5	load
25.7833	1.5	load
25.8	1.5	load
25.8167	1.5	load
25.8333	1.5	load
25.85	1.4	load
25.8667	1.4	load
25.8833	1.4	load
25.9	1.4	load
25.9167	1.4	load
25.9333	1.5	load
25.95	1.5	load
25.9667	1.5	load
25.9833	1.5	load
26	1.5	load
26.0167	1.5	load
26.0333	1.5	load
26.05	1.5	load
26.0667	1.5	load
26.0833	1.5	load
26.1	1.6	load
26.1167	1.6	load
26.1333	1.6	load
26.15	1.6	load
26.1667	1.6	load
26.1833	1.6	load
26.2	1.5	load
26.2167	1.5	load
26.2333	1.5	load
26.25	1.5	load
26.2667	1.5	load
26.2833	1.4	load
26.3	1.5	load
26.3167	1.5	load
26.3333	1.5	load
26.35	1.4	load
26.3667	1.4	load
26.3833	1.4	load
26.4	1.4	load
26.4167	1.5	load
26.4333	1.5	load
26.45	1.5	load
26.4667	1.5	load
26.4833	1.5	load
26.5	1.5	load
26.5167	1.5	load
26.5333	1.5	load
26.55	1.5	load
26.5667	1.6	load
26.5833	1.6	load
26.6	1.5	load
26.6167	1.5	load
26.6333	1.5	load
26.65	1.5	load
26.6667	1.5	load
26.6833	1.5	load
26.7	1.6	load
26.7167	1.6	load
26.7333	1.6	load
26.75	1.6	load
26.7667	1.6	load
26.7833	1.6	load
26.8	1.6	load
26.8167	1.6	load
26.8333	1.6	load
26.85	1.6	load
26.8667	1.5	load
26.8833	1.5	load
26.9	1.5	load
26.9167	1.5	load
26.9333	1.5	load
26.95	1.5	load
26.9667	1.5	load
26.9833	1.5	load
27	1.5	load
27.0167	1.5	load
27.0333	1.5	load
27.05	1.6	load
27.0667	1.6	load
27.0833	1.5	load
27.1	1.5	load
27.1167	1.5	load
27.1333	1.5	load
27.15	1.6	load
27.1667	1.6	load
27.1833	1.6	load
27.2	1.6	load
27.2167	1.5	load
27.2333	1.5	load
27.25	1.5	load
27.2667	1.5	load
27.2833	1.5	load
27.3	1.5	load
27.3167	1.5	load
27.3333	1.5	load
27.35	1.5	load
27.3667	1.5	load
27.3833	1.4	load
27.4	1.4	load
27.4167	1.5	load
27.4333	1.5	load
27.45	1.5	load
27.4667	1.5	load
27.4833	1.5	load
27.5	1.5	load
27.5167	1.5	load
27.5333	1.5	load
27.55	1.5	load
27.5667	1.6	load
27.5833	1.6	load
27.6	1.6	load
27.6167	1.6	load
27.6333	1.5	load
27.65	1.5	load
27.6667	1.5	load
27.6833	1.6	load
27.7	1.6	load
27.7167	1.6	load
27.7333	1.6	load
27.75	1.5	load
27.7667	1.5	load
27.7833	1.5	load
27.8	1.5	load
27.8167	1.5	load
27.8333	1.5	load
27.85	1.5	load
27.8667	1.5	load
27.8833	1.5	load
27.9	1.4	load
27.9167	1.4	load
27.9333	1.5	load
27.95	1.5	load
27.9667	1.5	load
27.9833	1.5	load
28	1.5	load
28.0167	1.5	load
28.0333	1.5	load
28.05	1.5	load
28.0667	1.5	load
28.0833	1.6	load
28.1	1.6	load
28.1167	1.6	load
28.1333	1.6	load
28.15	1.6	load
28.1667	1.6	load
28.1833	1.6	load
28.2	1.5	load
28.2167	1.6	load
28.2333	1.6	load
28.25	1.5	load
28.2667	1.5	load
28.2833	1.5	load
28.3	1.5	load
28.3167	1.5	load
28.3333	1.5	load
28.35	1.5	load
28.3667	1.5	load
28.3833	1.5	load
28.4	1.5	load
28.4167	1.5	load
28.4333	1.6	load
28.45	1.5	load
28.4667	1.5	load
28.4833	1.5	load
28.5	1.5	load
28.5167	1.5	load
28.5333	1.5	load
28.55	1.5	load
28.5667	1.5	load
28.5833	1.4	load
28.6	1.4	load
28.6167	1.5	load
28.6333	1.5	load
28.65	1.5	load
28.6667	1.5	load
28.6833	1.5	load
28.7	1.5	load
28.7167	1.5	load
28.7333	1.5	load
28.75	1.5	load
28.7667	1.5	load
28.7833	1.5	load
28.8	1.5	load
28.8167	1.5	load
28.8333	1.5	load
28.85	1.5	load
28.8667	1.5	load
28.8833	1.6	load
28.9	1.6	load
28.9167	1.6	load
28.9333	1.6	load
28.95	1.6	load
28.9667	1.6	load
28.9833	1.6	load
29	1.5	load
29.0167	1.5	load
29.0333	1.5	load
29.05	1.5	load
29.0667	1.5	load
29.0833	1.5	load
29.1	1.5	load
29.1167	1.5	load
29.1333	1.5	load
29.15	1.5	load
29.1667	1.5	load
29.1833	1.5	load
29.2	1.5	load
29.2167	1.5	load
29.2333	1.5	load
29.25	1.5	load
29.2667	1.5	load
29.2833	1.5	load
29.3	1.5	load
29.3167	1.5	load
29.3333	1.5	load
29.35	1.5	load
29.3667	1.5	load
29.3833	1.5	load
29.4	1.6	load
29.4167	1.6	load
29.4333	1.6	load
29.45	1.6	load
29.4667	1.6	load
29.4833	1.6	load
29.5	1.5	load
29.5167	1.5	load
29.5333	1.5	load
29.55	1.5	load
29.5667	1.5	load
29.5833	1.5	load
29.6	1.5	load
29.6167	1.5	load
29.6333	1.5	load
29.65	1.5	load
29.6667	1.5	load
29.6833	1.5	load
29.7	1.4	load
29.7167	1.5	load
29.7333	1.5	load
29.75	1.5	load
29.7667	1.5	load
29.7833	1.5	load
29.8	1.5	load
29.8167	1.5	load
29.8333	1.5	load
29.85	1.5	load
29.8667	1.6	load
29.8833	1.6	load
29.9	1.6	load
29.9167	1.6	load
29.9333	1.5	load
29.95	1.5	load
29.9667	1.5	load
29.9833	1.5	load
30	1.5	load
30.0167	1.5	load
30.0333	1.5	load
30.05	1.5	load
30.0667	1.5	load
30.0833	1.5	load
30.1	1.5	load
30.1167	1.5	load
30.1333	1.6	load
30.15	1.6	load
30.1667	1.6	load
30.1833	1.6	load
30.2	1.6	load
30.2167	1.6	load
30.2333	1.6	load
30.25	1.5	load
30.2667	1.5	load
30.2833	1.5	load
30.3	1.5	load
30.3167	1.5	load
30.3333	1.5	load
30.35	1.5	load
30.3667	1.5	load
30.3833	1.5	load
30.4	1.5	load
30.4167	1.5	load
30.4333	1.5	load
30.45	1.5	load
30.4667	1.5	load
30.4833	1.5	load
30.5	1.5	load
30.5167	1.5	load
30.5333	1.5	load
30.55	1.5	load
30.5667	1.5	load
30.5833	1.5	load
30.6	1.5	load
30.6167	1.5	load
30.6333	1.5	load
30.65	1.6	load
30.6667	1.6	load
30.6833	1.6	load
30.7	1.6	load
30.7167	1.6	load
30.7333	1.6	load
30.75	1.5	load
30.7667	1.5	load
30.7833	1.5	load
30.8	1.5	load
30.8167	1.5	load
30.8333	1.5	load
30.85	1.5	load
30.8667	1.5	load
30.8833	1.5	load
30.9	1.5	load
30.9167	1.5	load
30.9333	1.5	load
30.95	1.5	load
30.9667	1.5	load
30.9833	1.5	load
31	1.5	load
31.0167	1.5	load
31.0333	1.5	load
31.05	1.5	load
31.0667	1.5	load
31.0833	1.5	load
31.1	1.5	load
31.1167	1.6	load
31.1333	1.6	load
31.15	1.6	load
31.1667	1.6	load
31.1833	1.6	load
31.2	1.6	load
31.2167	1.6	load
31.2333	1.6	load
31.25	1.5	load
31.2667	1.5	load
31.2833	1.5	load
31.3	1.5	load
31.3167	1.5	load
31.3333	1.5	load
31.35	1.5	load
31.3667	1.5	load
31.3833	1.5	load
31.4	1.5	load
31.4167	1.5	load
31.4333	1.5	load
31.45	1.5	load
31.4667	1.5	load
31.4833	1.5	load
31.5	1.5	load
31.5167	1.5	load
31.5333	1.5	load
31.55	1.5	load
31.5667	1.5	load
31.5833	1.5	load
31.6	1.5	load
31.6167	1.5	load
31.6333	1.6	load
31.65	1.6	load
31.6667	1.6	load
31.6833	1.6	load
31.7	1.6	load
31.7167	1.6	load
31.7333	1.6	load
31.75	1.6	load
31.7667	1.5	load
31.7833	1.5	load
31.8	1.5	load
31.8167	1.5	load
31.8333	1.5	load
31.85	1.5	load
31.8667	1.5	load
31.8833	1.5	load
31.9	1.5	load
31.9167	1.5	load
31.9333	1.5	load
31.95	1.5	load
31.9667	1.5	load
31.9833	1.5	load
32	1.5	load
32.0167	1.5	load
32.0333	1.5	load
32.05	1.5	load
32.0667	1.5	load
32.0833	1.5	load
32.1	1.5	load
32.1167	1.6	load
32.1333	1.6	load
32.15	1.6	load
32.1667	1.6	load
32.1833	1.5	load
32.2	1.6	load
32.2167	1.6	load
32.2333	1.6	load
32.25	1.6	load
32.2667	1.5	load
32.2833	1.5	load
32.3	1.5	load
32.3167	1.4	load
32.3333	1.5	load
32.35	1.5	load
32.3667	1.5	load
32.3833	1.5	load
32.4	1.5	load
32.4167	1.5	load
32.4333	1.5	load
32.45	1.5	load
32.4667	1.5	load
32.4833	1.6	load
32.5	1.6	load
32.5167	1.6	load
32.5333	1.5	load
32.55	1.5	load
32.5667	1.5	load
32.5833	1.5	load
32.6	1.5	load
32.6167	1.5	load
32.6333	1.6	load
32.65	1.6	load
32.6667	1.6	load
32.6833	1.6	load
32.7	1.5	load
32.7167	1.6	load
32.7333	1.6	load
32.75	1.6	load
32.7667	1.5	load
32.7833	1.5	load
32.8	1.5	load
32.8167	1.5	load
32.8333	1.5	load
32.85	1.5	load
32.8667	1.5	load
32.8833	1.5	load
32.9	1.5	load
32.9167	1.5	load
32.9333	1.5	load
32.95	1.5	load
32.9667	1.5	load
32.9833	1.5	load
33	1.5	load
33.0167	1.5	load
33.0333	1.5	load
33.05	1.5	load
33.0667	1.5	load
33.0833	1.5	load
33.1	1.6	load
33.1167	1.6	load
33.1333	1.6	load
33.15	1.6	load
33.1667	1.6	load
33.1833	1.5	load
33.2	1.6	load
33.2167	1.6	load
33.2333	1.6	load
33.25	1.6	load
33.2667	1.6	load
33.2833	1.6	load
33.3	1.5	load
[truncated: 16,774 more rows]

## Sheet: Fig 2 Cooling curve
time.min	temp
0	7.31984
0.0166667	7.31984
0.0333333	7.24072
0.05	7.16151
0.0666667	7.16151
0.0833333	7.08221
0.1	7.00282
0.116667	7.00282
0.133333	6.92334
0.15	6.92334
0.166667	6.84377
0.183333	6.76412
0.2	6.76412
0.216667	6.68437
0.233333	6.68437
0.25	6.60454
0.266667	6.60454
0.283333	6.52462
0.3	6.52462
0.316667	6.44461
0.333333	6.36451
0.35	6.36451
0.366667	6.36451
0.383333	6.28433
0.4	6.28433
0.416667	6.28433
0.433333	6.20406
0.45	6.1237
0.466667	6.1237
0.483333	6.1237
0.5	6.04326
0.516667	6.04326
0.533333	5.96273
0.55	5.96273
0.566667	5.88211
0.583333	5.88211
0.6	5.88211
0.616667	5.80141
0.633333	5.80141
0.65	5.72062
0.666667	5.72062
0.683333	5.63975
0.7	5.63975
0.716667	5.63975
0.733333	5.55879
0.75	5.55879
0.766667	5.47775
0.783333	5.47775
0.8	5.47775
0.816667	5.47775
0.833333	5.47775
0.85	5.39663
0.866667	5.39663
0.883333	5.31542
0.9	5.15275
0.916667	5.07129
0.933333	5.07129
0.95	4.98974
0.966667	4.98974
0.983333	4.98974
1	4.90812
1.01667	4.90812
1.03333	4.90812
1.05	4.90812
1.06667	4.82641
1.08333	4.82641
1.1	4.82641
1.11667	4.74462
1.13333	4.74462
1.15	4.74462
1.16667	4.74462
1.18333	4.66274
1.2	4.66274
1.21667	4.66274
1.23333	4.58079
1.25	4.58079
1.26667	4.58079
1.28333	4.58079
1.3	4.58079
1.31667	4.49875
1.33333	4.49875
1.35	4.49875
1.36667	4.41663
1.38333	4.41663
1.4	4.41663
1.41667	4.41663
1.43333	4.41663
1.45	4.33444
1.46667	4.33444
1.48333	4.25216
1.5	4.25216
1.51667	4.25216
1.53333	4.1698
1.55	4.1698
1.56667	4.1698
1.58333	4.08736
1.6	4.00484
1.61667	4.00484
1.63333	3.92224
1.65	3.92224
1.66667	3.83956
1.68333	3.7568
1.7	3.67396
1.71667	3.67396
1.73333	3.59104
1.75	3.50805
1.76667	3.50805
1.78333	3.42498
1.8	3.2586
1.81667	3.2586
1.83333	3.09191
1.85	3.00845
1.86667	2.92491
1.88333	2.50608
1.9	2.42209
1.91667	2.33802
1.93333	2.16966
1.95	2.08537
1.96667	1.91657
1.98333	1.74747
2	1.57808
2.01667	1.4084
2.03333	1.23843
2.05	1.06818
2.06667	0.89764
2.08333	0.726819
2.1	0.555717
2.11667	0.384337
2.13333	-0.0453193
2.15	-0.217659
2.16667	-0.390269
2.18333	-0.563147
2.2	-0.822963
2.21667	-1.08337
2.23333	-1.08337
2.25	-1.2573
2.26667	-1.51868
2.28333	-1.69326
2.3	-1.9556
2.31667	-2.1308
2.33333	-2.39408
2.35	-2.8341
2.36667	-3.09884
2.38333	-3.27564
2.4	-3.54127
2.41667	-3.80744
2.43333	-4.07412
2.45	-4.34133
2.46667	-4.51974
2.48333	-4.78779
2.5	-5.05634
2.51667	-5.32538
2.53333	-5.77487
2.55	-6.0452
2.56667	-6.31601
2.58333	-6.58728
2.6	-6.85901
2.61667	-7.13119
2.63333	-7.49481
2.65	-7.67691
2.66667	-7.95042
2.68333	-8.22437
2.7	-8.22437
2.71667	-8.77354
2.73333	-9.04875
2.75	-9.32437
2.76667	-9.60039
2.78333	-9.87681
2.8	-10.1536
2.81667	-10.4308
2.83333	-10.7084
2.85	-10.9864
2.86667	-11.5434
2.88333	-11.8224
2.9	-12.1019
2.91667	-12.3816
2.93333	-12.6617
2.95	-12.9422
2.96667	-13.2229
2.98333	-13.504
3	-13.8793
3.01667	-14.0672
3.03333	-14.6316
3.05	-14.9143
3.06667	-15.1973
3.08333	-15.4805
3.1	-15.7641
3.11667	-16.0479
3.13333	-16.332
3.15	-16.6164
3.16667	-16.6164
3.18333	-16.996
3.2	-17.1859
3.21667	-17.7565
3.23333	-18.0422
3.25	-18.3281
3.26667	-18.7097
3.28333	-18.9961
3.3	-19.2828
3.31667	-19.5697
3.33333	-19.9526
3.35	-20.24
3.36667	-20.6235
3.38333	-21.1034
3.4	-21.4877
3.41667	-21.7762
3.43333	-22.1611
3.45	-22.45
3.46667	-22.8354
3.48333	-23.1247
3.5	-23.5106
3.51667	-24.1867
3.53333	-24.4767
3.55	-24.7668
3.56667	-25.1539
3.58333	-25.5412
3.6	-25.9287
3.61667	-26.3164
3.63333	-26.6073
3.65	-26.6073
3.66667	-26.9954
3.68333	-27.675
3.7	-27.9664
3.71667	-28.3551
3.73333	-28.744
3.75	-29.133
3.76667	-29.5222
3.78333	-29.8141
3.8	-30.3008
3.81667	-30.8851
3.83333	-31.2748
3.85	-31.6645
3.86667	-32.0543
3.88333	-32.4442
3.9	-32.8342
3.91667	-33.2242
3.93333	-33.7117
3.95	-34.2969
3.96667	-34.687
3.98333	-35.0772
4	-35.4673
4.01667	-35.955
4.03333	-36.3451
4.05	-36.7353
4.06667	-37.1254
4.08333	-37.808
4.1	-38.2954
4.11667	-38.2954
4.13333	-38.6853
4.15	-39.0752
4.16667	-39.465
4.18333	-39.8547
4.2	-40.6339
4.21667	-41.0233
4.23333	-41.4126
4.25	-41.8018
4.26667	-42.2882
4.28333	-42.6771
4.3	-43.1631
4.31667	-43.8431
4.33333	-44.2315
4.35	-44.6197
4.36667	-45.1048
4.38333	-45.4926
4.4	-45.9771
4.41667	-46.3646
4.43333	-46.8486
4.45	-47.5257
4.46667	-48.009
4.48333	-48.3953
4.5	-48.7815
4.51667	-49.2638
4.53333	-49.6495
4.55	-50.1312
4.56667	-50.805
4.58333	-50.805
4.6	-51.2858
4.61667	-51.6701
4.63333	-52.0542
4.65	-52.5339
4.66667	-52.9174
4.68333	-53.3964
4.7	-54.0662
4.71667	-54.5441
4.73333	-54.9261
4.75	-55.3077
4.76667	-55.7844
4.78333	-56.1654
4.8	-56.6413
4.81667	-57.3066
4.83333	-57.6863
4.85	-58.1606
4.86667	-58.5396
4.88333	-58.9183
4.9	-59.2966
4.91667	-59.6746
4.93333	-60.3353
4.95	-60.7124
4.96667	-61.0891
4.98333	-61.3715
5	-61.8415
5.01667	-62.1233
5.03333	-62.4987
5.05	-62.8737
5.06667	-62.8737
5.08333	-63.4356
5.1	-63.8097
5.11667	-64.1835
5.13333	-64.4636
5.15	-64.8367
5.16667	-65.2094
5.18333	-65.4887
5.2	-65.8608
5.21667	-66.1396
5.23333	-66.6966
5.25	-67.0674
5.26667	-67.3453
5.28333	-67.623
5.3	-67.9928
5.31667	-68.27
5.33333	-68.5469
5.35	-68.8237
5.36667	-69.1002
5.38333	-69.6525
5.4	-69.9283
5.41667	-70.204
5.43333	-70.4794
5.45	-70.8462
5.46667	-71.0295
5.48333	-71.3042
5.5	-71.5788
5.51667	-71.853
5.53333	-71.853
5.55	-72.2184
5.56667	-72.401
5.58333	-72.948
5.6	-73.1301
5.61667	-73.4032
5.63333	-73.676
5.65	-73.9486
5.66667	-74.2209
5.68333	-74.4931
5.7	-74.765
5.71667	-75.1272
5.73333	-75.3082
5.75	-75.6698
5.76667	-76.2115
5.78333	-76.5721
5.8	-76.8423
5.81667	-77.1123
5.83333	-77.3821
5.85	-77.7415
5.86667	-77.921
5.88333	-78.1901
5.9	-78.5486
5.91667	-78.7277
5.93333	-78.9961
5.95	-79.2644
5.96667	-79.5324
5.98333	-80.0678
6	-80.0678
6.01667	-80.3352
6.03333	-80.6023
6.05	-80.8693
6.06667	-81.136
6.08333	-81.3137
6.1	-81.5801
6.11667	-81.8462
6.13333	-82.1122
6.15	-82.2894
6.16667	-82.4665
6.18333	-82.7319
6.2	-82.9972
6.21667	-83.1739
6.23333	-83.7035
6.25	-83.968
6.26667	-84.1442
6.28333	-84.3203
6.3	-84.5844
6.31667	-84.7603
6.33333	-85.0239
6.35	-85.1996
6.36667	-85.3752
6.38333	-85.6384
6.4	-85.8138
6.41667	-85.9891
6.43333	-86.1643
6.45	-86.3394
6.46667	-86.6019
6.48333	-86.6019
6.5	-87.1263
6.51667	-87.3009
6.53333	-87.4755
6.55	-87.6499
6.56667	-87.8243
6.58333	-88.0857
6.6	-88.1728
6.61667	-88.434
6.63333	-88.608
6.65	-88.7819
6.66667	-88.9558
6.68333	-89.1295
6.7	-89.39
6.71667	-89.4768
6.73333	-89.6503
6.75	-89.8238
6.76667	-89.9971
6.78333	-90.5168
6.8	-90.6033
6.81667	-90.7763
6.83333	-91.0357
6.85	-91.1221
6.86667	-91.2949
6.88333	-91.4676
6.9	-91.554
6.91667	-91.8128
6.93333	-91.9853
6.95	-91.9853
6.96667	-92.0715
6.98333	-92.2439
7	-92.4162
7.01667	-92.5885
7.03333	-92.6746
7.05	-92.8467
7.06667	-93.0188
7.08333	-93.1048
7.1	-93.2767
7.11667	-93.4486
7.13333	-93.6204
7.15	-93.7922
7.16667	-93.878
7.18333	-94.3071
7.2	-94.3928
7.21667	-94.65
7.23333	-94.7357
7.25	-94.907
7.26667	-94.9926
7.28333	-95.1639
7.3	-95.2494
7.31667	-95.4206
7.33333	-95.5917
7.35	-95.6772
7.36667	-95.8482
7.38333	-95.9336
7.4	-96.1045
7.41667	-96.19
7.43333	-96.19
7.45	-96.3608
7.46667	-96.4461
7.48333	-96.6169
7.5	-96.7022
7.51667	-96.8728
7.53333	-96.9581
7.55	-97.0434
7.56667	-97.2139
7.58333	-97.2992
7.6	-97.7252
7.61667	-97.8103
7.63333	-97.9806
7.65	-98.1508
7.66667	-98.2359
7.68333	-98.4061
7.7	-98.4061
7.71667	-98.5762
7.73333	-98.6612
7.75	-98.7462
7.76667	-98.9162
7.78333	-99.0012
7.8	-99.1711
7.81667	-99.2561
7.83333	-99.341
7.85	-99.4259
7.86667	-99.5108
7.88333	-99.6806
7.9	-99.6806
7.91667	-99.7655
7.93333	-99.9352
7.95	-100.02
7.96667	-100.105
7.98333	-100.19
8	-100.275
8.01667	-100.444
8.03333	-100.444
8.05	-100.614
8.06667	-100.698
8.08333	-100.783
8.1	-100.868
8.11667	-101.291
8.13333	-101.376
8.15	-101.461
8.16667	-101.545
8.18333	-101.63
8.2	-101.799
8.21667	-101.799
8.23333	-101.969
8.25	-102.053
8.26667	-102.138
8.28333	-102.222
8.3	-102.307
8.31667	-102.392
8.33333	-102.561
8.35	-102.561
8.36667	-102.561
8.38333	-102.73
8.4	-102.73
8.41667	-102.899
8.43333	-102.899
8.45	-103.068
8.46667	-103.152
8.48333	-103.237
8.5	-103.321
8.51667	-103.406
8.53333	-103.49
8.55	-103.575
8.56667	-103.659
8.58333	-103.744
8.6	-103.828
8.61667	-103.913
8.63333	-103.997
8.65	-103.997
8.66667	-104.166
8.68333	-104.504
8.7	-104.588
8.71667	-104.672
8.73333	-104.757
8.75	-104.757
8.76667	-104.925
8.78333	-105.01
8.8	-105.094
8.81667	-105.179
8.83333	-105.179
8.85	-105.179
8.86667	-105.263
8.88333	-105.347
8.9	-105.432
8.91667	-105.516
8.93333	-105.6
8.95	-105.685
8.96667	-105.685
8.98333	-105.769
9	-105.938
9.01667	-105.938
9.03333	-106.022
9.05	-106.106
9.06667	-106.191
9.08333	-106.275
9.1	-106.275
9.11667	-106.359
9.13333	-106.443
9.15	-106.528
9.16667	-106.528
9.18333	-106.612
9.2	-106.696
9.21667	-106.865
9.23333	-106.865
9.25	-106.949
9.26667	-107.033
9.28333	-107.033
9.3	-107.118
9.31667	-107.202
9.33333	-107.202
9.35	-107.286
9.36667	-107.371
9.38333	-107.371
9.4	-107.455
9.41667	-107.539
9.43333	-107.539
9.45	-107.96
9.46667	-107.96
9.48333	-108.045
9.5	-108.045
9.51667	-108.129
9.53333	-108.213
9.55	-108.213
9.56667	-108.297
9.58333	-108.382
9.6	-108.466
9.61667	-108.55
9.63333	-108.55
9.65	-108.55
9.66667	-108.634
9.68333	-108.719
9.7	-108.719
9.71667	-108.803
9.73333	-108.887
9.75	-108.887
9.76667	-108.971
9.78333	-109.056
9.8	-109.056
9.81667	-109.056
9.83333	-109.056
9.85	-109.14
9.86667	-109.224
9.88333	-109.224
9.9	-109.309
9.91667	-109.393
9.93333	-109.393
9.95	-109.477
9.96667	-109.561
9.98333	-109.561
10	-109.646
10.0167	-109.73
10.0333	-109.73
10.05	-109.814
10.0667	-109.898
10.0833	-109.898
10.1	-109.983
10.1167	-110.067
10.1333	-110.067
10.15	-110.151
10.1667	-110.151
10.1833	-110.236
10.2	-110.236
10.2167	-110.236
10.2333	-110.32
10.25	-110.404
10.2667	-110.404
10.2833	-110.404
10.3	-110.488
10.3167	-110.488
10.3333	-110.573
10.35	-110.573
10.3667	-110.573
10.3833	-110.657
10.4	-110.741
10.4167	-110.741
10.4333	-110.826
10.45	-110.826
10.4667	-110.91
10.4833	-110.91
10.5	-110.994
10.5167	-110.994
10.5333	-111.078
10.55	-111.163
10.5667	-111.163
10.5833	-111.5
10.6	-111.5
10.6167	-111.584
10.6333	-111.584
10.65	-111.669
10.6667	-111.669
10.6833	-111.753
10.7	-111.753
10.7167	-111.837
10.7333	-111.837
10.75	-111.837
10.7667	-111.837
10.7833	-111.922
10.8	-111.922
10.8167	-112.006
10.8333	-112.091
10.85	-112.091
10.8667	-112.091
10.8833	-112.175
10.9	-112.259
10.9167	-112.259
10.9333	-112.259
10.95	-112.344
10.9667	-112.344
10.9833	-112.428
11	-112.428
11.0167	-112.428
11.0333	-112.512
11.05	-112.512
11.0667	-112.597
11.0833	-112.597
11.1	-112.597
11.1167	-112.681
11.1333	-112.681
11.15	-112.766
11.1667	-112.85
11.1833	-112.85
11.2	-112.85
11.2167	-112.85
11.2333	-112.934
11.25	-112.934
11.2667	-113.019
11.2833	-113.019
11.3	-113.019
11.3167	-113.019
11.3333	-113.103
11.35	-113.103
11.3667	-113.188
11.3833	-113.188
11.4	-113.272
11.4167	-113.272
11.4333	-113.272
11.45	-113.272
11.4667	-113.357
11.4833	-113.357
11.5	-113.357
11.5167	-113.441
11.5333	-113.441
11.55	-113.526
11.5667	-113.526
11.5833	-113.526
11.6	-113.61
11.6167	-113.61
11.6333	-113.61
11.65	-113.61
11.6667	-113.695
11.6833	-113.779
11.7	-113.779
11.7167	-113.779
11.7333	-113.779
11.75	-113.779
11.7667	-113.864
11.7833	-113.864
11.8	-113.948
11.8167	-113.948
11.8333	-113.948
11.85	-113.948
11.8667	-114.033
11.8833	-114.033
11.9	-114.033
11.9167	-114.033
11.9333	-114.117
11.95	-114.117
11.9667	-114.117
11.9833	-114.202
12	-114.202
12.0167	-114.202
12.0333	-114.286
12.05	-114.286
12.0667	-114.286
12.0833	-114.371
12.1	-114.371
12.1167	-114.371
12.1333	-114.371
12.15	-114.455
12.1667	-114.455
12.1833	-114.455
12.2	-114.455
12.2167	-114.455
12.2333	-114.54
12.25	-114.54
12.2667	-114.625
12.2833	-114.625
12.3	-114.625
12.3167	-114.625
12.3333	-114.963
12.35	-114.963
12.3667	-114.709
12.3833	-114.709
12.4	-115.048
12.4167	-115.048
12.4333	-115.048
12.45	-115.048
12.4667	-114.878
12.4833	-115.132
12.5	-115.217
12.5167	-115.217
12.5333	-115.217
12.55	-115.217
12.5667	-115.217
12.5833	-115.217
12.6	-115.302
12.6167	-115.302
12.6333	-115.302
12.65	-115.302
12.6667	-115.386
12.6833	-115.386
12.7	-115.386
12.7167	-115.386
12.7333	-115.386
12.75	-115.386
12.7667	-115.471
12.7833	-115.471
12.8	-115.556
12.8167	-115.556
12.8333	-115.64
12.85	-115.556
12.8667	-115.64
12.8833	-115.64
12.9	-115.64
12.9167	-115.64
12.9333	-115.64
12.95	-115.725
12.9667	-115.725
12.9833	-115.725
13	-115.725
13.0167	-115.81
13.0333	-115.81
13.05	-115.81
13.0667	-115.81
13.0833	-115.81
13.1	-115.81
13.1167	-115.81
13.1333	-115.81
13.15	-115.895
13.1667	-115.895
13.1833	-115.895
13.2	-115.979
13.2167	-115.895
13.2333	-115.979
13.25	-115.979
13.2667	-115.979
13.2833	-115.979
13.3	-116.064
13.3167	-116.064
13.3333	-116.064
13.35	-116.064
13.3667	-116.064
13.3833	-116.149
13.4	-116.149
13.4167	-116.149
13.4333	-116.149
13.45	-116.149
13.4667	-116.149
13.4833	-116.234
13.5	-116.234
13.5167	-116.318
13.5333	-116.318
13.55	-116.318
13.5667	-116.318
13.5833	-116.403
13.6	-116.403
13.6167	-116.403
13.6333	-116.403
13.65	-116.403
13.6667	-116.403
13.6833	-116.403
13.7	-116.403
13.7167	-116.403
13.7333	-116.488
13.75	-116.488
13.7667	-116.573
13.7833	-116.573
13.8	-116.573
13.8167	-116.573
13.8333	-116.573
13.85	-116.573
13.8667	-116.573
13.8833	-116.573
13.9	-116.658
13.9167	-116.658
13.9333	-116.658
13.95	-116.743
13.9667	-116.743
13.9833	-116.743
14	-116.743
14.0167	-116.743
14.0333	-116.743
14.05	-116.743
14.0667	-116.743
14.0833	-116.743
14.1	-116.828
14.1167	-116.828
14.1333	-116.912
14.15	-116.912
14.1667	-116.912
14.1833	-116.912
14.2	-116.912
14.2167	-116.912
14.2333	-116.912
14.25	-116.912
14.2667	-116.912
14.2833	-116.912
14.3	-116.997
14.3167	-116.997
14.3333	-116.997
14.35	-116.997
14.3667	-117.082
14.3833	-117.082
14.4	-117.082
14.4167	-117.082
14.4333	-117.082
14.45	-117.082
14.4667	-117.082
14.4833	-117.082
14.5	-117.082
14.5167	-117.082
14.5333	-117.082
14.55	-117.082
14.5667	-117.082
14.5833	-117.167
14.6	-117.167
14.6167	-117.167
14.6333	-117.167
14.65	-117.252
14.6667	-117.252
14.6833	-117.252
14.7	-117.252
14.7167	-117.252
14.7333	-117.337
14.75	-117.337
14.7667	-117.337
14.7833	-117.337
14.8	-117.337
14.8167	-117.337
14.8333	-117.337
14.85	-117.337
14.8667	-117.337
14.8833	-117.337
14.9	-117.337
14.9167	-117.337
14.9333	-117.337
14.95	-117.422
14.9667	-117.422
14.9833	-117.422
15	-117.422
15.0167	-117.422
15.0333	-117.422
15.05	-117.507
15.0667	-117.507
15.0833	-117.507
15.1	-117.507
15.1167	-117.507
15.1333	-117.507
15.15	-117.507
15.1667	-117.507
15.1833	-117.507
15.2	-117.592
15.2167	-117.507
15.2333	-117.507
15.25	-117.592
15.2667	-117.592
15.2833	-117.592
15.3	-117.592
15.3167	-117.677
15.3333	-117.592
15.35	-117.592
15.3667	-117.592
15.3833	-117.592
15.4	-117.677
15.4167	-117.677
15.4333	-117.677
15.45	-117.677
15.4667	-117.677
15.4833	-117.677
15.5	-117.677
15.5167	-117.677
15.5333	-117.762
15.55	-117.677
15.5667	-117.677
15.5833	-117.762
15.6	-117.677
15.6167	-117.677
15.6333	-117.762
15.65	-117.762
15.6667	-117.762
15.6833	-117.762
15.7	-117.847
15.7167	-117.762
15.7333	-117.762
15.75	-117.847
15.7667	-117.847
15.7833	-117.847
15.8	-117.847
15.8167	-117.847
15.8333	-117.847
15.85	-117.847
15.8667	-117.847
15.8833	-117.847
15.9	-117.847
15.9167	-117.847
15.9333	-117.847
15.95	-117.847
15.9667	-117.847
15.9833	-117.847
16	-117.932
16.0167	-117.847
16.0333	-117.847
16.05	-117.932
16.0667	-117.932
16.0833	-117.932
16.1	-117.932
16.1167	-117.932
16.1333	-118.017
16.15	-118.017
16.1667	-118.017
16.1833	-118.017
16.2	-118.017
16.2167	-118.017
16.2333	-118.102
16.25	-118.358
16.2667	-118.358
16.2833	-118.102
16.3	-118.102
16.3167	-118.102
16.3333	-118.102
16.35	-118.102
16.3667	-118.102
16.3833	-118.102
16.4	-118.443
16.4167	-118.443
16.4333	-118.443
16.45	-118.443
16.4667	-118.188
16.4833	-118.188
16.5	-118.188
16.5167	-118.188
16.5333	-118.188
16.55	-118.188
16.5667	-118.188
16.5833	-118.443
16.6	-118.443
16.6167	-118.188
16.6333	-118.188
16.65	-118.273
16.6667	-118.528
16.6833	-118.273
16.7	-118.273
16.7167	-118.528
16.7333	-118.528
16.75	-118.528
16.7667	-118.528
16.7833	-118.528
16.8	-118.613
16.8167	-118.528
16.8333	-118.613
16.85	-118.613
16.8667	-118.613
16.8833	-118.613
16.9	-118.613
16.9167	-118.273
16.9333	-118.273
16.95	-118.528
16.9667	-118.613
16.9833	-118.613
17	-118.613
17.0167	-118.613
17.0333	-118.613
17.05	-118.613
17.0667	-118.613
17.0833	-118.613
17.1	-118.613
17.1167	-118.613
17.1333	-118.613
17.15	-118.613
17.1667	-118.613
17.1833	-118.613
17.2	-118.613
17.2167	-118.613
17.2333	-118.613
17.25	-118.699
17.2667	-118.699
17.2833	-118.699
17.3	-118.699
17.3167	-118.699
17.3333	-118.699
17.35	-118.699
17.3667	-118.699
17.3833	-118.699
17.4	-118.699
17.4167	-118.699
17.4333	-118.699
17.45	-118.699
17.4667	-118.784
17.4833	-118.784
17.5	-118.784
17.5167	-118.784
17.5333	-118.784
17.55	-118.699
17.5667	-118.784
17.5833	-118.784
17.6	-118.784
17.6167	-118.784
17.6333	-118.784
17.65	-118.784
17.6667	-118.784
17.6833	-118.784
17.7	-118.784
17.7167	-118.784
17.7333	-118.784
17.75	-118.784
17.7667	-118.784
17.7833	-118.784
17.8	-118.784
17.8167	-118.784
17.8333	-118.784
17.85	-118.784
17.8667	-118.784
17.8833	-118.784
17.9	-118.784
17.9167	-118.784
17.9333	-118.784
17.95	-118.784
17.9667	-118.784
17.9833	-118.784
18	-118.784
18.0167	-118.784
18.0333	-118.784
18.05	-118.869
18.0667	-118.869
18.0833	-118.869
18.1	-118.869
18.1167	-118.869
18.1333	-118.869
18.15	-118.869
18.1667	-118.869
18.1833	-118.869
18.2	-118.869
18.2167	-118.954
18.2333	-118.869
18.25	-118.954
18.2667	-118.954
18.2833	-119.04
18.3	-118.954
18.3167	-118.954
18.3333	-118.954
18.35	-118.954
18.3667	-118.954
18.3833	-118.954
18.4	-119.04
18.4167	-119.04
18.4333	-119.04
18.45	-119.04
18.4667	-119.04
18.4833	-119.04
18.5	-119.04
18.5167	-119.04
18.5333	-119.04
18.55	-119.04
18.5667	-119.04
18.5833	-119.04
18.6	-119.04
18.6167	-119.04
18.6333	-119.125
18.65	-119.04
18.6667	-119.04
18.6833	-119.125
18.7	-119.04
18.7167	-119.04
18.7333	-119.04
18.75	-119.125
18.7667	-119.04
18.7833	-119.125
18.8	-119.125
18.8167	-119.125
18.8333	-119.125
18.85	-119.125
18.8667	-119.125
18.8833	-119.125
18.9	-119.125
18.9167	-119.125
18.9333	-119.125
18.95	-119.125
18.9667	-119.125
18.9833	-119.125
19	-119.125
19.0167	-119.125
19.0333	-119.125
19.05	-119.125
19.0667	-119.125
19.0833	-119.04
19.1	-119.125
19.1167	-119.125
19.1333	-119.125
19.15	-119.125
19.1667	-119.04
19.1833	-119.125
19.2	-119.125
19.2167	-119.125
19.2333	-119.04
19.25	-119.125
19.2667	-119.125
19.2833	-119.21
19.3	-119.21
19.3167	-119.21
19.3333	-119.21
19.35	-119.21
19.3667	-119.21
19.3833	-119.21
19.4	-119.21
19.4167	-119.21
19.4333	-119.21
19.45	-119.21
19.4667	-119.21
19.4833	-119.125
19.5	-119.21
19.5167	-119.21
19.5333	-119.21
19.55	-119.21
19.5667	-119.21
19.5833	-119.21
19.6	-119.21
19.6167	-119.21
19.6333	-119.21
19.65	-119.21
19.6667	-119.21
19.6833	-119.21
19.7	-119.21
19.7167	-119.21
19.7333	-119.21
19.75	-119.21
19.7667	-119.21
19.7833	-119.296
19.8	-119.296
19.8167	-119.21
19.8333	-119.21
19.85	-119.296
19.8667	-119.296
19.8833	-119.296
19.9	-119.296
19.9167	-119.296
19.9333	-119.296
19.95	-119.296
19.9667	-119.296
19.9833	-119.296
20	-119.296
20.0167	-119.296
20.0333	-119.296
20.05	-119.296
20.0667	-119.296
20.0833	-119.296
20.1	-119.296
20.1167	-119.296
20.1333	-119.21
20.15	-119.296
20.1667	-119.296
20.1833	-119.296
20.2	-119.296
20.2167	-119.296
20.2333	-119.296
20.25	-119.296
20.2667	-119.296
20.2833	-119.296
20.3	-119.296
20.3167	-119.296
20.3333	-119.296
20.35	-119.296
20.3667	-119.296
20.3833	-119.296
20.4	-119.381
20.4167	-119.296
20.4333	-119.296
20.45	-119.381
20.4667	-119.296
20.4833	-119.296
20.5	-119.296
20.5167	-119.381
20.5333	-119.296
20.55	-119.381
20.5667	-119.296
20.5833	-119.296
20.6	-119.296
20.6167	-119.381
20.6333	-119.381
20.65	-119.381
20.6667	-119.296
20.6833	-119.296
20.7	-119.296
20.7167	-119.381
20.7333	-119.296
20.75	-119.296
20.7667	-119.296
20.7833	-119.381
20.8	-119.381
20.8167	-119.381
20.8333	-119.381
20.85	-119.381
20.8667	-119.381
20.8833	-119.381
20.9	-119.381
20.9167	-119.381
20.9333	-119.381
20.95	-119.381
20.9667	-119.381
20.9833	-119.381
21	-119.381
21.0167	-119.381
21.0333	-119.381
21.05	-119.381
21.0667	-119.381
21.0833	-119.381
21.1	-119.381
21.1167	-119.381
21.1333	-119.381
21.15	-119.381
21.1667	-119.381
21.1833	-119.381
21.2	-119.381
21.2167	-119.381
21.2333	-119.381
21.25	-119.381
21.2667	-119.381
21.2833	-119.381
21.3	-119.381
21.3167	-119.381
21.3333	-119.381
21.35	-119.381
21.3667	-119.381
21.3833	-119.381
21.4	-119.381
21.4167	-119.381
21.4333	-119.381
21.45	-119.381
21.4667	-119.381
21.4833	-119.381
21.5	-119.381
21.5167	-119.381
21.5333	-119.381
21.55	-119.381
21.5667	-119.381
21.5833	-119.381
21.6	-119.381
21.6167	-119.466
21.6333	-119.381
21.65	-119.381
21.6667	-119.381
21.6833	-119.381
21.7	-119.381
21.7167	-119.381
21.7333	-119.381
21.75	-119.466
21.7667	-119.466
21.7833	-119.466
21.8	-119.381
21.8167	-119.381
21.8333	-119.381
21.85	-119.381
21.8667	-119.466
21.8833	-119.381
21.9	-119.466
21.9167	-119.381
21.9333	-119.466
21.95	-119.381
21.9667	-119.381
21.9833	-119.381
22	-119.466
22.0167	-119.466
22.0333	-119.381
22.05	-119.466
22.0667	-119.466
22.0833	-119.466
22.1	-119.466
22.1167	-119.466
22.1333	-119.466
22.15	-119.466
22.1667	-119.466
22.1833	-119.466
22.2	-119.466
22.2167	-119.466
22.2333	-119.466
22.25	-119.466
22.2667	-119.466
22.2833	-119.466
22.3	-119.466
22.3167	-119.466
22.3333	-119.552
22.35	-119.466
22.3667	-119.552
22.3833	-119.552
22.4	-119.552
22.4167	-119.552
22.4333	-119.552
22.45	-119.552
22.4667	-119.552
22.4833	-119.552
22.5	-119.552
22.5167	-119.552
22.5333	-119.466
22.55	-119.552
22.5667	-119.552
22.5833	-119.466
22.6	-119.466
22.6167	-119.552
22.6333	-119.552
22.65	-119.552
22.6667	-119.552
22.6833	-119.552
22.7	-119.552
22.7167	-119.552
22.7333	-119.552
22.75	-119.552
22.7667	-119.552
22.7833	-119.552
22.8	-119.552
22.8167	-119.552
22.8333	-119.552
22.85	-119.552
22.8667	-119.552
22.8833	-119.552
22.9	-119.552
22.9167	-119.552
22.9333	-119.552
22.95	-119.552
22.9667	-119.552
22.9833	-119.552
23	-119.552
23.0167	-119.552
23.0333	-119.552
23.05	-119.552
23.0667	-119.552
23.0833	-119.552
23.1	-119.552
23.1167	-119.552
23.1333	-119.552
23.15	-119.552
23.1667	-119.552
23.1833	-119.552
23.2	-119.552
23.2167	-119.552
23.2333	-119.552
23.25	-119.552
23.2667	-119.552
23.2833	-119.552
23.3	-119.552
23.3167	-119.552
23.3333	-119.552
23.35	-119.552
23.3667	-119.552
23.3833	-119.552
23.4	-119.552
23.4167	-119.552
23.4333	-119.552
23.45	-119.637
23.4667	-119.637
23.4833	-119.552
23.5	-119.637
23.5167	-119.637
23.5333	-119.552
23.55	-119.637
23.5667	-119.552
23.5833	-119.637
23.6	-119.637
23.6167	-119.637
23.6333	-119.637
23.65	-119.637
23.6667	-119.552
23.6833	-119.637
23.7	-119.552
23.7167	-119.552
23.7333	-119.637
23.75	-119.552
23.7667	-119.552
23.7833	-119.552
23.8	-119.552
23.8167	-119.552
23.8333	-119.552
23.85	-119.552
23.8667	-119.552
23.8833	-119.552
23.9	-119.552
23.9167	-119.552
23.9333	-119.552
23.95	-119.552
23.9667	-119.552
23.9833	-119.552
24	-119.552
24.0167	-119.637
24.0333	-119.637
24.05	-119.552
24.0667	-119.637
24.0833	-119.637
24.1	-119.637
24.1167	-119.637
24.1333	-119.637
24.15	-119.637
24.1667	-119.637
24.1833	-119.552
24.2	-119.552
24.2167	-119.637
24.2333	-119.637
24.25	-119.637
24.2667	-119.637
24.2833	-119.637
24.3	-119.552
24.3167	-119.637
24.3333	-119.637
24.35	-119.637
24.3667	-119.637
24.3833	-119.637
24.4	-119.637
24.4167	-119.637
24.4333	-119.637
24.45	-119.637
24.4667	-119.637
24.4833	-119.637
24.5	-119.637
24.5167	-119.637
24.5333	-119.637
24.55	-119.637
24.5667	-119.637
24.5833	-119.637
24.6	-119.637
24.6167	-119.637
24.6333	-119.637
24.65	-119.637
24.6667	-119.637
24.6833	-119.637
24.7	-119.637
24.7167	-119.637
24.7333	-119.637
24.75	-119.637
24.7667	-119.637
24.7833	-119.637
24.8	-119.552
24.8167	-119.552
24.8333	-119.637
24.85	-119.637
24.8667	-119.552
24.8833	-119.552
24.9	-119.637
24.9167	-119.637
24.9333	-119.637
24.95	-119.637
24.9667	-119.637
24.9833	-119.637
25	-119.637
25.0167	-119.637
25.0333	-119.637
25.05	-119.637
25.0667	-119.637
25.0833	-119.637
25.1	-119.637
25.1167	-119.637
25.1333	-119.723
25.15	-119.637
25.1667	-119.637
25.1833	-119.637
25.2	-119.637
25.2167	-119.637
25.2333	-119.637
25.25	-119.637
25.2667	-119.637
25.2833	-119.637
25.3	-119.637
25.3167	-119.637
25.3333	-119.637
25.35	-119.637
25.3667	-119.637
25.3833	-119.637
25.4	-119.637
25.4167	-119.637
25.4333	-119.637
25.45	-119.637
25.4667	-119.637
25.4833	-119.637
25.5	-119.637
25.5167	-119.637
25.5333	-119.637
25.55	-119.552
25.5667	-119.637
25.5833	-119.637
25.6	-119.637
25.6167	-119.552
25.6333	-119.552
25.65	-119.637
25.6667	-119.637
25.6833	-119.637
25.7	-119.637
25.7167	-119.637
25.7333	-119.637
25.75	-119.637
25.7667	-119.637
25.7833	-119.637
25.8	-119.637
25.8167	-119.637
25.8333	-119.637
25.85	-119.637
25.8667	-119.637
25.8833	-119.637
25.9	-119.637
25.9167	-119.637
25.9333	-119.637
25.95	-119.637
25.9667	-119.723
25.9833	-119.723
26	-119.723
26.0167	-119.723
26.0333	-119.723
26.05	-119.723
26.0667	-119.723
26.0833	-119.723
26.1	-119.723
26.1167	-119.723
26.1333	-119.723
26.15	-119.723
26.1667	-119.723
26.1833	-119.723
26.2	-119.723
26.2167	-119.723
26.2333	-119.723
26.25	-119.723
26.2667	-119.723
26.2833	-119.637
26.3	-119.723
26.3167	-119.637
26.3333	-119.637
26.35	-119.723
26.3667	-119.637
26.3833	-119.637
26.4	-119.723
26.4167	-119.723
26.4333	-119.637
26.45	-119.637
26.4667	-119.723
26.4833	-119.723
26.5	-119.723
26.5167	-119.637
26.5333	-119.723
26.55	-119.723
26.5667	-119.637
26.5833	-119.723
26.6	-119.637
26.6167	-119.637
26.6333	-119.637
26.65	-119.723
26.6667	-119.723
26.6833	-119.637
26.7	-119.723
26.7167	-119.723
26.7333	-119.723
26.75	-119.723
26.7667	-119.637
26.7833	-119.637
26.8	-119.637
26.8167	-119.723
26.8333	-119.723
26.85	-119.723
26.8667	-119.723
26.8833	-119.637
26.9	-119.637
26.9167	-119.723
26.9333	-119.637
26.95	-119.637
26.9667	-119.723
26.9833	-119.723
27	-119.637
27.0167	-119.723
27.0333	-119.723
27.05	-119.723
27.0667	-119.723
27.0833	-119.723
27.1	-119.723
27.1167	-119.723
27.1333	-119.723
27.15	-119.723
27.1667	-119.723
27.1833	-119.723
27.2	-119.723
27.2167	-119.723
27.2333	-119.723
27.25	-119.723
27.2667	-119.723
27.2833	-119.723
27.3	-119.723
27.3167	-119.723
27.3333	-119.723
27.35	-119.723
27.3667	-119.723
27.3833	-119.723
27.4	-119.723
27.4167	-119.723
27.4333	-119.723
27.45	-119.723
27.4667	-119.723
27.4833	-119.723
27.5	-119.723
27.5167	-119.723
27.5333	-119.723
27.55	-119.723
27.5667	-119.723
27.5833	-119.723
27.6	-119.723
27.6167	-119.723
27.6333	-119.723
27.65	-119.723
27.6667	-119.723
27.6833	-119.723
27.7	-119.637
27.7167	-119.723
27.7333	-119.637
27.75	-119.723
27.7667	-119.723
27.7833	-119.637
27.8	-119.723
27.8167	-119.637
27.8333	-119.723
27.85	-119.637
27.8667	-119.723
27.8833	-119.637
27.9	-119.637
27.9167	-119.723
27.9333	-119.723
27.95	-119.637
27.9667	-119.723
27.9833	-119.637
28	-119.723
28.0167	-119.723
28.0333	-119.637
28.05	-119.723
28.0667	-119.637
28.0833	-119.637
28.1	-119.723
28.1167	-119.723
28.1333	-119.723
28.15	-119.723
28.1667	-119.637
28.1833	-119.723
28.2	-119.723
28.2167	-119.723
28.2333	-119.723
28.25	-119.637
28.2667	-119.723
28.2833	-119.723
28.3	-119.723
28.3167	-119.723
28.3333	-119.723
28.35	-119.723
28.3667	-119.723
28.3833	-119.723
28.4	-119.723
28.4167	-119.723
28.4333	-119.723
28.45	-119.723
28.4667	-119.723
28.4833	-119.723
28.5	-119.637
28.5167	-119.723
28.5333	-119.723
28.55	-119.723
28.5667	-119.723
28.5833	-119.723
28.6	-119.723
28.6167	-119.723
28.6333	-119.723
28.65	-119.723
28.6667	-119.723
28.6833	-119.723
28.7	-119.723
28.7167	-119.723
28.7333	-119.723
28.75	-119.723
28.7667	-119.723
28.7833	-119.723
28.8	-119.723
28.8167	-119.723
28.8333	-119.723
28.85	-119.723
28.8667	-119.723
28.8833	-119.723
28.9	-119.723
28.9167	-119.723
28.9333	-119.723
28.95	-119.723
28.9667	-119.723
28.9833	-119.723
29	-119.723
29.0167	-119.723
29.0333	-119.723
29.05	-119.723
29.0667	-119.723
29.0833	-119.723
29.1	-119.723
29.1167	-119.723
29.1333	-119.723
29.15	-119.723
29.1667	-119.723
29.1833	-119.723
29.2	-119.637
29.2167	-119.637
29.2333	-119.723
29.25	-119.723
29.2667	-119.723
29.2833	-119.723
29.3	-119.723
29.3167	-119.723
29.3333	-119.723
29.35	-119.723
29.3667	-119.723
29.3833	-119.723
29.4	-119.723
29.4167	-119.723
29.4333	-119.723
29.45	-119.723
29.4667	-119.723
29.4833	-119.723
29.5	-119.723
29.5167	-119.723
29.5333	-119.808
29.55	-119.723
29.5667	-119.723
29.5833	-119.723
29.6	-119.723
29.6167	-119.723
29.6333	-119.723
29.65	-119.723
29.6667	-119.723
29.6833	-119.723
29.7	-119.723
29.7167	-119.723
29.7333	-119.808
29.75	-119.723
29.7667	-119.723
29.7833	-119.723
29.8	-119.723
29.8167	-119.723
29.8333	-119.808
29.85	-119.808
29.8667	-119.808
29.8833	-119.808
29.9	-119.808
29.9167	-119.808
29.9333	-119.808
29.95	-119.808
29.9667	-119.808
29.9833	-119.808
30	-119.808
30.0167	-119.808
30.0333	-119.808
30.05	-119.808
30.0667	-119.808
30.0833	-119.808
30.1	-119.808
30.1167	-119.893
30.1333	-119.893
30.15	-119.893
30.1667	-119.893
30.1833	-119.893
30.2	-119.979
30.2167	-119.979
30.2333	-119.979
30.25	-119.979
30.2667	-119.979
30.2833	-120.064
30.3	-120.064
30.3167	-120.064
30.3333	-120.064
30.35	-120.15
30.3667	-120.15
30.3833	-120.15
30.4	-120.15
30.4167	-120.15
30.4333	-120.236
30.45	-120.236
30.4667	-120.236
30.4833	-120.236
30.5	-120.321
30.5167	-120.321
30.5333	-120.321
30.55	-120.407
30.5667	-120.407
30.5833	-120.492
30.6	-120.492
30.6167	-120.492
30.6333	-120.492
30.65	-120.578
30.6667	-120.578
30.6833	-120.578
30.7	-120.664
30.7167	-120.749
30.7333	-120.749
30.75	-120.749
30.7667	-120.835
30.7833	-120.835
30.8	-120.835
30.8167	-120.835
30.8333	-120.921
30.85	-120.921
30.8667	-120.921
30.8833	-121.006
30.9	-121.006
30.9167	-121.092
30.9333	-121.092
30.95	-121.178
30.9667	-121.178
30.9833	-121.264
31	-121.264
31.0167	-121.349
31.0333	-121.349
31.05	-121.435
31.0667	-121.435
31.0833	-121.435
31.1	-121.521
31.1167	-121.607
31.1333	-121.607
31.15	-121.693
31.1667	-121.951
31.1833	-122.037
31.2	-122.037
31.2167	-122.123
31.2333	-122.209
31.25	-122.209
31.2667	-122.209
31.2833	-122.295
31.3	-122.295
31.3167	-122.381
31.3333	-122.467
31.35	-122.467
31.3667	-122.467
31.3833	-122.553
31.4	-122.639
31.4167	-122.639
31.4333	-122.726
31.45	-122.726
31.4667	-122.812
31.4833	-122.812
31.5	-122.898
31.5167	-122.984
31.5333	-122.984
31.55	-123.07
31.5667	-123.157
31.5833	-123.157
31.6	-123.243
31.6167	-123.329
31.6333	-123.329
31.65	-123.416
31.6667	-123.416
31.6833	-123.502
31.7	-123.589
31.7167	-123.589
31.7333	-123.675
31.75	-123.762
31.7667	-123.762
31.7833	-123.762
31.8	-123.848
31.8167	-123.935
31.8333	-123.935
31.85	-124.021
31.8667	-124.108
31.8833	-124.108
31.9	-124.195
31.9167	-124.281
31.9333	-124.368
31.95	-124.368
31.9667	-124.455
31.9833	-124.541
32	-124.628
32.0167	-124.628
32.0333	-124.715
32.05	-124.802
32.0667	-124.889
32.0833	-124.889
32.1	-124.975
32.1167	-125.149
32.1333	-125.149
32.15	-125.497
32.1667	-125.323
32.1833	-125.672
32.2	-125.672
32.2167	-125.759
32.2333	-125.846
32.25	-125.846
32.2667	-125.933
32.2833	-126.02
32.3	-126.108
32.3167	-126.195
32.3333	-126.282
32.35	-126.37
32.3667	-126.37
32.3833	-126.457
32.4	-126.457
32.4167	-126.545
32.4333	-126.632
32.45	-126.72
32.4667	-126.807
32.4833	-126.807
32.5	-126.895
32.5167	-127.07
32.5333	-127.07
32.55	-127.07
32.5667	-127.245
32.5833	-127.333
32.6	-127.333
32.6167	-127.421
32.6333	-127.509
32.65	-127.596
32.6667	-127.684
32.6833	-127.772
32.7	-127.86
32.7167	-127.948
32.7333	-127.948
32.75	-127.948
32.7667	-128.036
32.7833	-128.124
32.8	-128.212
32.8167	-128.3
32.8333	-128.389
32.85	-128.477
32.8667	-128.565
32.8833	-128.565
32.9	-129.007
32.9167	-129.095
32.9333	-129.184
32.95	-129.272
32.9667	-129.361
32.9833	-129.361
33	-129.538
33.0167	-129.538
33.0333	-129.627
33.05	-129.716
33.0667	-129.804
33.0833	-129.893
33.1	-129.982
33.1167	-130.071
33.1333	-130.16
33.15	-130.16
33.1667	-130.338
33.1833	-130.338
33.2	-130.427
33.2167	-130.427
33.2333	-130.605
33.25	-130.605
33.2667	-130.694
33.2833	-130.784
33.3	-130.873
[truncated: 769 more rows]

## Sheet: Fig 2 Rewarming curve
time.min	temp
0	-148.948
0.0166667	-148.948
0.0333333	-148.846
0.05	-148.948
0.0666667	-148.846
0.0833333	-148.948
0.1	-148.846
0.116667	-148.846
0.133333	-148.745
0.15	-148.846
0.166667	-148.846
0.183333	-148.846
0.2	-148.846
0.216667	-148.846
0.233333	-148.846
0.25	-148.846
0.266667	-148.846
0.283333	-148.846
0.3	-148.948
0.316667	-148.846
0.333333	-148.644
0.35	-148.442
0.366667	-148.039
0.383333	-147.737
0.4	-147.336
0.416667	-146.638
0.433333	-144.959
0.45	-141.569
0.466667	-138.075
0.483333	-134.663
0.5	-131.678
0.516667	-128.565
0.533333	-125.497
0.55	-122.553
0.566667	-119.808
0.583333	-117.422
0.6	-116.064
0.616667	-115.895
0.633333	-116.064
0.65	-115.725
0.666667	-114.963
0.683333	-113.61
0.7	-112.259
0.716667	-110.994
0.733333	-110.994
0.75	-109.393
0.766667	-108.045
0.783333	-106.443
0.8	-105.179
0.816667	-103.575
0.833333	-102.222
0.85	-100.953
0.866667	-99.4259
0.883333	-98.1508
0.9	-96.6169
0.916667	-95.335
0.933333	-94.1355
0.95	-92.5885
0.966667	-91.3813
0.983333	-90.1704
1	-88.695
1.01667	-87.3882
1.03333	-85.9891
1.05	-84.6723
1.06667	-83.3505
1.08333	-81.7575
1.1	-80.4242
1.11667	-78.8172
1.13333	-77.2922
1.15	-75.8504
1.16667	-74.0394
1.18333	-74.0394
1.2	-72.6746
1.21667	-71.1211
1.23333	-69.6525
1.25	-67.9928
1.26667	-66.6038
1.28333	-65.0231
1.3	-63.6227
1.31667	-62.2172
1.33333	-60.995
1.35	-59.9579
1.36667	-58.729
1.38333	-57.6863
1.4	-56.7364
1.41667	-55.4031
1.43333	-54.353
1.45	-53.3964
1.46667	-52.0542
1.48333	-50.9012
1.5	-49.7459
1.51667	-48.2988
1.53333	-47.2356
1.55	-45.7834
1.56667	-44.6197
1.58333	-43.5518
1.6	-42.2882
1.61667	-41.1206
1.63333	-40.0495
1.65	-40.0495
1.66667	-38.7828
1.68333	-37.6129
1.7	-36.4427
1.71667	-35.0772
1.73333	-33.9068
1.75	-32.5417
1.76667	-31.3722
1.78333	-30.3008
1.8	-28.9385
1.81667	-28.258
1.83333	-27.8693
1.85	-27.675
1.86667	-27.4808
1.88333	-27.3837
1.9	-27.1895
1.91667	-27.1895
1.93333	-27.1895
1.95	-27.0925
1.96667	-27.1895
1.98333	-27.1895
2	-27.1895
2.01667	-27.1895
2.03333	-27.1895
2.05	-27.2866
2.06667	-27.2866
2.08333	-27.2866
2.1	-27.3837
2.11667	-27.3837
2.13333	-27.3837
2.15	-27.3837
2.16667	-27.4808
2.18333	-27.4808
2.2	-27.5779
2.21667	-27.5779
2.23333	-27.675
2.25	-27.675
2.26667	-27.7722
2.28333	-27.7722
2.3	-27.7722
2.31667	-27.8693

## Sheet: Fig 2 Rates
rate	state
23.658	cooling
29.454	cooling
17.214	cooling
16.26	cooling
22.668	cooling
32.85	cooling
12.234	cooling
9.612	cooling
77.784	warming
80.466	warming
60.288	warming
68.694	warming
75.774	warming
62.532	warming
81.414	warming
69.414	warming

## Sheet: Fig 4 d, g
group	experiment	pressure	time.min	flow	wt.gm	flow.per.gm
24 Hour	1	42.8	0	2.6	1.4	1.85714
24 Hour	1	46.5	0.02	2.6	1.4	1.85714
24 Hour	1	49.2	0.03	2.6	1.4	1.85714
24 Hour	1	52.1	0.05	2.6	1.4	1.85714
24 Hour	1	53.2	0.07	2.6	1.4	1.85714
24 Hour	1	55.1	0.08	2.6	1.4	1.85714
24 Hour	1	57.6	0.1	2.6	1.4	1.85714
24 Hour	1	59.6	0.12	2.6	1.4	1.85714
24 Hour	1	61.1	0.13	2.6	1.4	1.85714
24 Hour	1	63.8	0.15	3	1.4	2.14286
24 Hour	1	65.9	0.17	3	1.4	2.14286
24 Hour	1	66.1	0.18	3	1.4	2.14286
24 Hour	1	68.6	0.2	3	1.4	2.14286
24 Hour	1	70.1	0.22	3	1.4	2.14286
24 Hour	1	71.8	0.23	3	1.4	2.14286
24 Hour	1	73.6	0.25	3	1.4	2.14286
24 Hour	1	74.7	0.27	3	1.4	2.14286
24 Hour	1	76.9	0.28	3	1.4	2.14286
24 Hour	1	79.1	0.3	3	1.4	2.14286
24 Hour	1	82.2	0.32	3	1.4	2.14286
24 Hour	1	84.6	0.33	3.5	1.4	2.5
24 Hour	1	85.7	0.35	3.5	1.4	2.5
24 Hour	1	88.4	0.37	3.5	1.4	2.5
24 Hour	1	89.7	0.38	3.5	1.4	2.5
24 Hour	1	90.2	0.4	3.5	1.4	2.5
24 Hour	1	93.1	0.42	3.5	1.4	2.5
24 Hour	1	94.2	0.43	4	1.4	2.85714
24 Hour	1	95.1	0.45	4	1.4	2.85714
24 Hour	1	98.2	0.47	4	1.4	2.85714
24 Hour	1	95.6	0.48	4	1.4	2.85714
24 Hour	1	96.1	0.5	4	1.4	2.85714
24 Hour	1	97.2	0.52	4	1.4	2.85714
24 Hour	1	99.5	0.53	4	1.4	2.85714
24 Hour	1	96.1	0.55	4	1.4	2.85714
24 Hour	1	103.4	0.57	4	1.4	2.85714
24 Hour	1	106.4	0.58	4	1.4	2.85714
24 Hour	1	99.6	0.6	4	1.4	2.85714
24 Hour	1	95.1	0.62	4	1.4	2.85714
24 Hour	1	104.8	0.63	4.3	1.4	3.07143
24 Hour	1	106.7	0.65	4.3	1.4	3.07143
24 Hour	1	100.7	0.67	4.3	1.4	3.07143
24 Hour	1	100.7	0.68	4.3	1.4	3.07143
24 Hour	1	100.7	0.7	4.3	1.4	3.07143
24 Hour	1	100.7	0.72	4.3	1.4	3.07143
24 Hour	1	100.7	0.73	4.3	1.4	3.07143
24 Hour	1	100.7	0.75	4.3	1.4	3.07143
24 Hour	1	100.7	0.77	4.3	1.4	3.07143
24 Hour	1	100.7	0.78	4.3	1.4	3.07143
24 Hour	1	100.7	0.8	4.3	1.4	3.07143
24 Hour	1	100.7	0.82	4.3	1.4	3.07143
24 Hour	1	100.6	0.83	4.3	1.4	3.07143
24 Hour	1	100.6	0.85	4.3	1.4	3.07143
24 Hour	1	100.6	0.87	4.3	1.4	3.07143
24 Hour	1	100.6	0.88	4.3	1.4	3.07143
24 Hour	1	100.5	0.9	4.5	1.4	3.21429
24 Hour	1	100.5	0.92	4.5	1.4	3.21429
24 Hour	1	100.5	0.93	4.5	1.4	3.21429
24 Hour	1	100.4	0.95	4.5	1.4	3.21429
24 Hour	1	100.4	0.97	4.5	1.4	3.21429
24 Hour	1	100.4	0.98	4.5	1.4	3.21429
24 Hour	1	100.3	1	4.5	1.4	3.21429
24 Hour	1	100.3	1.02	4.5	1.4	3.21429
24 Hour	1	100.3	1.03	4.5	1.4	3.21429
24 Hour	1	100.3	1.05	4.5	1.4	3.21429
24 Hour	1	100.3	1.07	4.5	1.4	3.21429
24 Hour	1	100.3	1.08	4.5	1.4	3.21429
24 Hour	1	100.2	1.1	4.5	1.4	3.21429
24 Hour	1	100.2	1.12	4.5	1.4	3.21429
24 Hour	1	100.1	1.13	4.5	1.4	3.21429
24 Hour	1	100	1.15	4.5	1.4	3.21429
24 Hour	1	99.9	1.17	4.5	1.4	3.21429
24 Hour	1	99.8	1.18	4.5	1.4	3.21429
24 Hour	1	99.8	1.2	4.5	1.4	3.21429
24 Hour	1	99.7	1.22	4.5	1.4	3.21429
24 Hour	1	99.6	1.23	4.5	1.4	3.21429
24 Hour	1	99.6	1.25	4.5	1.4	3.21429
24 Hour	1	99.5	1.27	4.5	1.4	3.21429
24 Hour	1	99.5	1.28	4.5	1.4	3.21429
24 Hour	1	99.4	1.3	4.5	1.4	3.21429
24 Hour	1	99.4	1.32	4.5	1.4	3.21429
24 Hour	1	99.3	1.33	4.5	1.4	3.21429
24 Hour	1	99.3	1.35	4.5	1.4	3.21429
24 Hour	1	99.2	1.37	4.5	1.4	3.21429
24 Hour	1	99.2	1.38	4.5	1.4	3.21429
24 Hour	1	99.1	1.4	4.5	1.4	3.21429
24 Hour	1	99.1	1.42	4.5	1.4	3.21429
24 Hour	1	99.1	1.43	4.5	1.4	3.21429
24 Hour	1	99	1.45	4.8	1.4	3.42857
24 Hour	1	99	1.47	5	1.4	3.57143
24 Hour	1	99	1.48	5	1.4	3.57143
24 Hour	1	98.9	1.5	5	1.4	3.57143
24 Hour	1	98.9	1.52	5	1.4	3.57143
24 Hour	1	98.8	1.53	5	1.4	3.57143
24 Hour	1	98.7	1.55	5	1.4	3.57143
24 Hour	1	98.6	1.57	5	1.4	3.57143
24 Hour	1	100.9	1.58	5	1.4	3.57143
24 Hour	1	100.7	1.6	5	1.4	3.57143
24 Hour	1	100.7	1.62	5	1.4	3.57143
24 Hour	1	100.7	1.63	5	1.4	3.57143
24 Hour	1	100.7	1.65	5	1.4	3.57143
24 Hour	1	100.7	1.67	5	1.4	3.57143
24 Hour	1	100.7	1.68	5	1.4	3.57143
24 Hour	1	100.7	1.7	5	1.4	3.57143
24 Hour	1	100.7	1.72	5	1.4	3.57143
24 Hour	1	100.6	1.73	5	1.4	3.57143
24 Hour	1	100.6	1.75	5	1.4	3.57143
24 Hour	1	100.5	1.77	5	1.4	3.57143
24 Hour	1	100.5	1.78	5	1.4	3.57143
24 Hour	1	100.5	1.8	5	1.4	3.57143
24 Hour	1	100.5	1.82	5	1.4	3.57143
24 Hour	1	100.5	1.83	5	1.4	3.57143
24 Hour	1	100.5	1.85	5	1.4	3.57143
24 Hour	1	100.5	1.87	5	1.4	3.57143
24 Hour	1	100.4	1.88	5	1.4	3.57143
24 Hour	1	100.3	1.9	5	1.4	3.57143
24 Hour	1	100.2	1.92	5	1.4	3.57143
24 Hour	1	100.1	1.93	5	1.4	3.57143
24 Hour	1	100	1.95	5	1.4	3.57143
24 Hour	1	100	1.97	5	1.4	3.57143
24 Hour	1	100	1.98	5	1.4	3.57143
24 Hour	1	100.1	2	5	1.4	3.57143
24 Hour	1	100.1	2.02	5	1.4	3.57143
24 Hour	1	100.2	2.03	5	1.4	3.57143
24 Hour	1	100.2	2.05	5	1.4	3.57143
24 Hour	1	100.1	2.07	5	1.4	3.57143
24 Hour	1	100	2.08	5	1.4	3.57143
24 Hour	1	102.4	2.1	5	1.4	3.57143
24 Hour	1	102.4	2.12	5	1.4	3.57143
24 Hour	1	105	2.13	5	1.4	3.57143
24 Hour	1	104.8	2.15	5	1.4	3.57143
24 Hour	1	104.7	2.17	5	1.4	3.57143
24 Hour	1	104.6	2.18	5	1.4	3.57143
24 Hour	1	104.6	2.2	5	1.4	3.57143
24 Hour	1	104.5	2.22	5	1.4	3.57143
24 Hour	1	104.4	2.23	5	1.4	3.57143
24 Hour	1	104.4	2.25	5	1.4	3.57143
24 Hour	1	104.3	2.27	5	1.4	3.57143
24 Hour	1	104.2	2.28	5	1.4	3.57143
24 Hour	1	104.1	2.3	5	1.4	3.57143
24 Hour	1	104	2.32	5	1.4	3.57143
24 Hour	1	103.9	2.33	5.2	1.4	3.71429
24 Hour	1	103.8	2.35	5.2	1.4	3.71429
24 Hour	1	103.6	2.37	5.2	1.4	3.71429
24 Hour	1	103.5	2.38	5.2	1.4	3.71429
24 Hour	1	103.3	2.4	5.2	1.4	3.71429
24 Hour	1	103.2	2.42	5.2	1.4	3.71429
24 Hour	1	103.1	2.43	5.2	1.4	3.71429
24 Hour	1	103	2.45	5.2	1.4	3.71429
24 Hour	1	102.9	2.47	5.2	1.4	3.71429
24 Hour	1	102.8	2.48	5.2	1.4	3.71429
24 Hour	1	100.3	2.5	5.2	1.4	3.71429
24 Hour	1	100.3	2.52	5.2	1.4	3.71429
24 Hour	1	100.2	2.53	5.2	1.4	3.71429
24 Hour	1	100.1	2.55	5.2	1.4	3.71429
24 Hour	1	100	2.57	5.2	1.4	3.71429
24 Hour	1	99.9	2.58	5.2	1.4	3.71429
24 Hour	1	99.9	2.6	5.2	1.4	3.71429
24 Hour	1	99.8	2.62	5.2	1.4	3.71429
24 Hour	1	99.7	2.63	5.2	1.4	3.71429
24 Hour	1	99.6	2.65	5.2	1.4	3.71429
24 Hour	1	99.5	2.67	5.2	1.4	3.71429
24 Hour	1	99.5	2.68	5.2	1.4	3.71429
24 Hour	1	99.4	2.7	5.2	1.4	3.71429
24 Hour	1	99.3	2.72	5.2	1.4	3.71429
24 Hour	1	99.3	2.73	5.2	1.4	3.71429
24 Hour	1	99.3	2.75	5.2	1.4	3.71429
24 Hour	1	99.4	2.77	5.2	1.4	3.71429
24 Hour	1	99.4	2.78	5.2	1.4	3.71429
24 Hour	1	99.6	2.8	5.2	1.4	3.71429
24 Hour	1	99.7	2.82	5.2	1.4	3.71429
24 Hour	1	99.8	2.83	5.2	1.4	3.71429
24 Hour	1	99.9	2.85	5.2	1.4	3.71429
24 Hour	1	100.1	2.87	5.2	1.4	3.71429
24 Hour	1	100.2	2.88	5.2	1.4	3.71429
24 Hour	1	100.3	2.9	5.2	1.4	3.71429
24 Hour	1	100.4	2.92	5.2	1.4	3.71429
24 Hour	1	100.5	2.93	5.2	1.4	3.71429
24 Hour	1	100.6	2.95	5.2	1.4	3.71429
24 Hour	1	100.6	2.97	5.2	1.4	3.71429
24 Hour	1	100.7	2.98	5.2	1.4	3.71429
24 Hour	1	100.7	3	5.2	1.4	3.71429
24 Hour	1	100.8	3.02	5.2	1.4	3.71429
24 Hour	1	100.8	3.03	5.2	1.4	3.71429
24 Hour	1	100.8	3.05	5.2	1.4	3.71429
24 Hour	1	100.8	3.07	5.2	1.4	3.71429
24 Hour	1	100.7	3.08	5.2	1.4	3.71429
24 Hour	1	100.7	3.1	5.2	1.4	3.71429
24 Hour	1	100.7	3.12	5.2	1.4	3.71429
24 Hour	1	100.7	3.13	5.2	1.4	3.71429
24 Hour	1	100.7	3.15	5.2	1.4	3.71429
24 Hour	1	100.7	3.17	5.2	1.4	3.71429
24 Hour	1	100.7	3.18	5.2	1.4	3.71429
24 Hour	1	91.9	3.2	5.2	1.4	3.71429
24 Hour	1	91.9	3.22	5.2	1.4	3.71429
24 Hour	1	92	3.23	5.2	1.4	3.71429
24 Hour	1	92	3.25	5.2	1.4	3.71429
24 Hour	1	92	3.27	5.2	1.4	3.71429
24 Hour	1	91.9	3.28	5.2	1.4	3.71429
24 Hour	1	91.9	3.3	5.2	1.4	3.71429
24 Hour	1	91.9	3.32	5.2	1.4	3.71429
24 Hour	1	92	3.33	5.2	1.4	3.71429
24 Hour	1	92	3.35	5.2	1.4	3.71429
24 Hour	1	92	3.37	5.2	1.4	3.71429
24 Hour	1	92.1	3.38	5.2	1.4	3.71429
24 Hour	1	92.1	3.4	5.2	1.4	3.71429
24 Hour	1	92.1	3.42	5.2	1.4	3.71429
24 Hour	1	92.2	3.43	5.2	1.4	3.71429
24 Hour	1	92.2	3.45	5.2	1.4	3.71429
24 Hour	1	92.2	3.47	5.2	1.4	3.71429
24 Hour	1	92.2	3.48	5.2	1.4	3.71429
24 Hour	1	92.2	3.5	5.2	1.4	3.71429
24 Hour	1	110.2	3.52	5.2	1.4	3.71429
24 Hour	1	110.1	3.53	5.2	1.4	3.71429
24 Hour	1	110	3.55	5.2	1.4	3.71429
24 Hour	1	111.1	3.57	5.2	1.4	3.71429
24 Hour	1	111	3.58	5.2	1.4	3.71429
24 Hour	1	110.8	3.6	5.2	1.4	3.71429
24 Hour	1	110.7	3.62	5.2	1.4	3.71429
24 Hour	1	110.5	3.63	5.2	1.4	3.71429
24 Hour	1	112.1	3.65	5.2	1.4	3.71429
24 Hour	1	109.9	3.67	5.2	1.4	3.71429
24 Hour	1	125.2	3.68	5.2	1.4	3.71429
24 Hour	1	126.2	3.7	5.2	1.4	3.71429
24 Hour	1	120.7	3.72	5.2	1.4	3.71429
24 Hour	1	130.2	3.73	5.2	1.4	3.71429
24 Hour	1	112.2	3.75	5.2	1.4	3.71429
24 Hour	1	110.4	3.77	5.2	1.4	3.71429
24 Hour	1	110.3	3.78	5.2	1.4	3.71429
24 Hour	1	110.2	3.8	5.2	1.4	3.71429
24 Hour	1	110.1	3.82	5.2	1.4	3.71429
24 Hour	1	110	3.83	5.2	1.4	3.71429
24 Hour	1	111.1	3.85	5.2	1.4	3.71429
24 Hour	1	111	3.87	5.2	1.4	3.71429
24 Hour	1	110.8	3.88	5.2	1.4	3.71429
24 Hour	1	110.7	3.9	5.2	1.4	3.71429
24 Hour	1	110.5	3.92	5.2	1.4	3.71429
24 Hour	1	112.1	3.93	5.2	1.4	3.71429
24 Hour	1	109.9	3.95	5.2	1.4	3.71429
24 Hour	1	125.2	3.97	5.2	1.4	3.71429
24 Hour	1	126.2	3.98	5.2	1.4	3.71429
24 Hour	1	120.7	4	5.2	1.4	3.71429
24 Hour	1	130.2	4.02	5.2	1.4	3.71429
24 Hour	1	121.7	4.03	5.2	1.4	3.71429
24 Hour	1	118.7	4.05	5.2	1.4	3.71429
24 Hour	1	111.4	4.07	5.2	1.4	3.71429
24 Hour	1	107.1	4.08	5.2	1.4	3.71429
24 Hour	1	106.9	4.1	5.2	1.4	3.71429
24 Hour	1	106.8	4.12	5.2	1.4	3.71429
24 Hour	1	100.2	4.13	5.2	1.4	3.71429
24 Hour	1	100.1	4.15	5.5	1.4	3.92857
24 Hour	1	100	4.17	5.5	1.4	3.92857
24 Hour	1	130.2	4.18	5.5	1.4	3.92857
24 Hour	1	112.2	4.2	5.5	1.4	3.92857
24 Hour	1	110.4	4.22	5.5	1.4	3.92857
24 Hour	1	110.3	4.23	5.5	1.4	3.92857
24 Hour	1	110.2	4.25	5.5	1.4	3.92857
24 Hour	1	110.1	4.27	5.5	1.4	3.92857
24 Hour	1	110	4.28	5.5	1.4	3.92857
24 Hour	1	111.1	4.3	5.5	1.4	3.92857
24 Hour	1	111	4.32	5.5	1.4	3.92857
24 Hour	1	110.8	4.33	5.5	1.4	3.92857
24 Hour	1	110.7	4.35	5.5	1.4	3.92857
24 Hour	1	110.5	4.37	5.5	1.4	3.92857
24 Hour	1	112.1	4.38	5.5	1.4	3.92857
24 Hour	1	109.9	4.4	5.5	1.4	3.92857
24 Hour	1	125.2	4.42	5.5	1.4	3.92857
24 Hour	1	126.2	4.43	5.5	1.4	3.92857
24 Hour	1	120.7	4.45	5.5	1.4	3.92857
24 Hour	1	100.1	4.47	5.5	1.4	3.92857
24 Hour	1	100.2	4.48	5.5	1.4	3.92857
24 Hour	1	100.3	4.5	5.5	1.4	3.92857
24 Hour	1	100.4	4.52	5.5	1.4	3.92857
24 Hour	1	100.5	4.53	5.5	1.4	3.92857
24 Hour	1	100.6	4.55	5.5	1.4	3.92857
24 Hour	1	100.6	4.57	5.5	1.4	3.92857
24 Hour	1	100.7	4.58	5.5	1.4	3.92857
24 Hour	1	100.7	4.6	5.5	1.4	3.92857
24 Hour	1	100.8	4.62	5.5	1.4	3.92857
24 Hour	1	100.8	4.63	5.5	1.4	3.92857
24 Hour	1	100.8	4.65	5.5	1.4	3.92857
24 Hour	1	100.8	4.67	5.5	1.4	3.92857
24 Hour	1	100.7	4.68	5.5	1.4	3.92857
24 Hour	1	100.7	4.7	5.5	1.4	3.92857
24 Hour	1	100.7	4.72	5.5	1.4	3.92857
24 Hour	1	100.7	4.73	5.5	1.4	3.92857
24 Hour	1	100.7	4.75	5.5	1.4	3.92857
24 Hour	1	100.7	4.77	5.5	1.4	3.92857
24 Hour	1	102.3	4.78	5.5	1.4	3.92857
24 Hour	1	102.2	4.8	5.5	1.4	3.92857
24 Hour	1	118.4	4.82	5.5	1.4	3.92857
24 Hour	1	102.1	4.83	5.5	1.4	3.92857
24 Hour	1	102	4.85	5.5	1.4	3.92857
24 Hour	1	101.9	4.87	5.5	1.4	3.92857
24 Hour	1	101.8	4.88	5.5	1.4	3.92857
24 Hour	1	108.8	4.9	5.5	1.4	3.92857
24 Hour	1	108.7	4.92	5.5	1.4	3.92857
24 Hour	1	108.6	4.93	5.5	1.4	3.92857
24 Hour	1	108.5	4.95	5.5	1.4	3.92857
24 Hour	1	108.3	4.97	5.5	1.4	3.92857
24 Hour	1	108.2	4.98	5.5	1.4	3.92857
24 Hour	1	108.1	5	5.5	1.4	3.92857
24 Hour	1	108	5.02	5.5	1.4	3.92857
24 Hour	1	107.9	5.03	5.5	1.4	3.92857
24 Hour	1	107.8	5.05	5.5	1.4	3.92857
24 Hour	1	107.7	5.07	5.5	1.4	3.92857
24 Hour	1	107.6	5.08	5.5	1.4	3.92857
24 Hour	1	107.4	5.1	5.5	1.4	3.92857
24 Hour	1	107.3	5.12	5.5	1.4	3.92857
24 Hour	1	107.2	5.13	5.5	1.4	3.92857
24 Hour	1	107.1	5.15	5.5	1.4	3.92857
24 Hour	1	106.9	5.17	5.5	1.4	3.92857
24 Hour	1	106.8	5.18	5.5	1.4	3.92857
24 Hour	1	100.2	5.2	5.5	1.4	3.92857
24 Hour	1	100.1	5.22	5.5	1.4	3.92857
24 Hour	1	100	5.23	5.5	1.4	3.92857
24 Hour	1	115.3	5.25	5.5	1.4	3.92857
24 Hour	1	130.6	5.27	5.5	1.4	3.92857
24 Hour	1	110.2	5.28	5.5	1.4	3.92857
24 Hour	1	115.8	5.3	5.5	1.4	3.92857
24 Hour	1	108.8	5.32	5.5	1.4	3.92857
24 Hour	1	113.2	5.33	5.5	1.4	3.92857
24 Hour	1	100.6	5.35	5.5	1.4	3.92857
24 Hour	1	100.7	5.37	5.5	1.4	3.92857
24 Hour	1	100.7	5.38	5.5	1.4	3.92857
24 Hour	1	100.8	5.4	5.5	1.4	3.92857
24 Hour	1	100.8	5.42	5.5	1.4	3.92857
24 Hour	1	100.8	5.43	5.5	1.4	3.92857
24 Hour	1	100.8	5.45	5.5	1.4	3.92857
24 Hour	1	100.7	5.47	5.5	1.4	3.92857
24 Hour	1	100.7	5.48	5.5	1.4	3.92857
24 Hour	1	106.2	5.5	5.5	1.4	3.92857
24 Hour	1	106.1	5.52	5.5	1.4	3.92857
24 Hour	1	106	5.53	5.5	1.4	3.92857
24 Hour	1	105.9	5.55	5.5	1.4	3.92857
24 Hour	1	105.8	5.57	5.5	1.4	3.92857
24 Hour	1	105.7	5.58	5.5	1.4	3.92857
24 Hour	1	105.6	5.6	5.5	1.4	3.92857
24 Hour	1	105.5	5.62	5.5	1.4	3.92857
24 Hour	1	105.5	5.63	5.5	1.4	3.92857
24 Hour	1	105.4	5.65	5.5	1.4	3.92857
24 Hour	1	105.3	5.67	5.5	1.4	3.92857
24 Hour	1	105.2	5.68	5.5	1.4	3.92857
24 Hour	1	105.1	5.7	5.5	1.4	3.92857
24 Hour	1	105	5.72	5.5	1.4	3.92857
24 Hour	1	104.8	5.73	5.5	1.4	3.92857
24 Hour	1	104.7	5.75	5.5	1.4	3.92857
24 Hour	1	104.6	5.77	5.5	1.4	3.92857
24 Hour	1	104.6	5.78	5.5	1.4	3.92857
24 Hour	1	104.5	5.8	5.5	1.4	3.92857
24 Hour	1	100.4	5.82	5.5	1.4	3.92857
24 Hour	1	100.4	5.83	5.5	1.4	3.92857
24 Hour	1	100.4	5.85	5.5	1.4	3.92857
24 Hour	1	100.3	5.87	5.5	1.4	3.92857
24 Hour	1	100.3	5.88	5.5	1.4	3.92857
24 Hour	1	100.3	5.9	5.5	1.4	3.92857
24 Hour	1	100.3	5.92	5.5	1.4	3.92857
24 Hour	1	100.3	5.93	5.5	1.4	3.92857
24 Hour	1	99.4	5.95	5.5	1.4	3.92857
24 Hour	1	99.6	5.97	5.5	1.4	3.92857
24 Hour	1	99.7	5.98	5.5	1.4	3.92857
24 Hour	1	99.8	6	5.5	1.4	3.92857
24 Hour	1	99.9	6.02	5.5	1.4	3.92857
24 Hour	1	100.1	6.03	5.5	1.4	3.92857
24 Hour	1	100.2	6.05	5.5	1.4	3.92857
24 Hour	1	100.3	6.07	5.5	1.4	3.92857
24 Hour	1	100.4	6.08	5.5	1.4	3.92857
24 Hour	1	100.5	6.1	5.5	1.4	3.92857
24 Hour	1	100.6	6.12	5.5	1.4	3.92857
24 Hour	1	100.6	6.13	5.5	1.4	3.92857
24 Hour	1	100.7	6.15	5.5	1.4	3.92857
24 Hour	1	100.7	6.17	5.5	1.4	3.92857
24 Hour	1	100.8	6.18	5.5	1.4	3.92857
24 Hour	1	100.8	6.2	5.5	1.4	3.92857
24 Hour	1	100.8	6.22	5.5	1.4	3.92857
24 Hour	1	100.8	6.23	5.5	1.4	3.92857
24 Hour	1	100.7	6.25	5.5	1.4	3.92857
24 Hour	1	100.7	6.27	5.5	1.4	3.92857
24 Hour	1	100.7	6.28	5.5	1.4	3.92857
24 Hour	1	100.7	6.3	5.5	1.4	3.92857
24 Hour	1	100.7	6.32	5.5	1.4	3.92857
24 Hour	1	100.7	6.33	5.5	1.4	3.92857
24 Hour	1	100.7	6.35	5.5	1.4	3.92857
24 Hour	1	100.7	6.37	5.5	1.4	3.92857
24 Hour	1	100.7	6.38	5.5	1.4	3.92857
24 Hour	1	100.7	6.4	5.7	1.4	4.07143
24 Hour	1	98.2	6.42	5.7	1.4	4.07143
24 Hour	1	98.2	6.43	5.7	1.4	4.07143
24 Hour	1	98.2	6.45	5.7	1.4	4.07143
24 Hour	1	98.2	6.47	5.7	1.4	4.07143
24 Hour	1	98.2	6.48	5.7	1.4	4.07143
24 Hour	1	98.3	6.5	5.7	1.4	4.07143
24 Hour	1	98.3	6.52	5.7	1.4	4.07143
24 Hour	1	98.3	6.53	5.7	1.4	4.07143
24 Hour	1	98.3	6.55	5.7	1.4	4.07143
24 Hour	1	98.3	6.57	5.7	1.4	4.07143
24 Hour	1	98.3	6.58	5.7	1.4	4.07143
24 Hour	1	98.3	6.6	5.7	1.4	4.07143
24 Hour	1	98.2	6.62	5.7	1.4	4.07143
24 Hour	1	98.2	6.63	5.7	1.4	4.07143
24 Hour	1	98.1	6.65	5.7	1.4	4.07143
24 Hour	1	98.1	6.67	5.7	1.4	4.07143
24 Hour	1	98	6.68	5.7	1.4	4.07143
24 Hour	1	98	6.7	5.7	1.4	4.07143
24 Hour	1	97.9	6.72	5.7	1.4	4.07143
24 Hour	1	97.9	6.73	5.7	1.4	4.07143
24 Hour	1	97.8	6.75	5.7	1.4	4.07143
24 Hour	1	97.8	6.77	5.7	1.4	4.07143
24 Hour	1	97.8	6.78	5.7	1.4	4.07143
24 Hour	1	97.8	6.8	5.7	1.4	4.07143
24 Hour	1	97.7	6.82	5.7	1.4	4.07143
24 Hour	1	97.7	6.83	5.7	1.4	4.07143
24 Hour	1	97.7	6.85	5.7	1.4	4.07143
24 Hour	1	97.6	6.87	5.7	1.4	4.07143
24 Hour	1	97.6	6.88	5.7	1.4	4.07143
24 Hour	1	100.7	6.9	5.7	1.4	4.07143
24 Hour	1	100.7	6.92	5.7	1.4	4.07143
24 Hour	1	100.7	6.93	5.7	1.4	4.07143
24 Hour	1	100.7	6.95	5.7	1.4	4.07143
24 Hour	1	100.7	6.97	5.7	1.4	4.07143
24 Hour	1	100.7	6.98	5.7	1.4	4.07143
24 Hour	1	100.7	7	5.7	1.4	4.07143
24 Hour	1	94	7.02	5.7	1.4	4.07143
24 Hour	1	94	7.03	5.7	1.4	4.07143
24 Hour	1	93.9	7.05	5.7	1.4	4.07143
24 Hour	1	93.9	7.07	5.7	1.4	4.07143
24 Hour	1	93.8	7.08	5.7	1.4	4.07143
24 Hour	1	93.7	7.1	5.7	1.4	4.07143
24 Hour	1	93.7	7.12	5.7	1.4	4.07143
24 Hour	1	93.6	7.13	5.7	1.4	4.07143
24 Hour	1	93.5	7.15	5.7	1.4	4.07143
24 Hour	1	93.5	7.17	5.7	1.4	4.07143
24 Hour	1	93.4	7.18	5.7	1.4	4.07143
24 Hour	1	93.4	7.2	5.7	1.4	4.07143
24 Hour	1	93.3	7.22	5.7	1.4	4.07143
24 Hour	1	93.3	7.23	5.7	1.4	4.07143
24 Hour	1	93.3	7.25	5.7	1.4	4.07143
24 Hour	1	93.2	7.27	5.7	1.4	4.07143
24 Hour	1	93.2	7.28	5.7	1.4	4.07143
24 Hour	1	93.2	7.3	5.7	1.4	4.07143
24 Hour	1	93.1	7.32	5.7	1.4	4.07143
24 Hour	1	93	7.33	5.7	1.4	4.07143
24 Hour	1	93	7.35	5.7	1.4	4.07143
24 Hour	1	92.9	7.37	5.7	1.4	4.07143
24 Hour	1	92.8	7.38	5.7	1.4	4.07143
24 Hour	1	92.7	7.4	5.7	1.4	4.07143
24 Hour	1	92.6	7.42	5.7	1.4	4.07143
24 Hour	1	92.5	7.43	5.7	1.4	4.07143
24 Hour	1	92.3	7.45	5.7	1.4	4.07143
24 Hour	1	92.2	7.47	5.7	1.4	4.07143
24 Hour	1	92.1	7.48	5.7	1.4	4.07143
24 Hour	1	92	7.5	5.7	1.4	4.07143
24 Hour	1	91.9	7.52	5.7	1.4	4.07143
24 Hour	1	91.8	7.53	5.7	1.4	4.07143
24 Hour	1	91.7	7.55	5.7	1.4	4.07143
24 Hour	1	91.6	7.57	5.7	1.4	4.07143
24 Hour	1	91.5	7.58	5.7	1.4	4.07143
24 Hour	1	91.4	7.6	5.7	1.4	4.07143
24 Hour	1	91.4	7.62	5.7	1.4	4.07143
24 Hour	1	91.4	7.63	5.7	1.4	4.07143
24 Hour	1	91.4	7.65	5.7	1.4	4.07143
24 Hour	1	91.4	7.67	5.7	1.4	4.07143
24 Hour	1	91.4	7.68	5.7	1.4	4.07143
24 Hour	1	91.4	7.7	5.7	1.4	4.07143
24 Hour	1	91.4	7.72	5.7	1.4	4.07143
24 Hour	1	91.4	7.73	5.7	1.4	4.07143
24 Hour	1	91.4	7.75	5.7	1.4	4.07143
24 Hour	1	91.4	7.77	5.7	1.4	4.07143
24 Hour	1	91.4	7.78	5.7	1.4	4.07143
24 Hour	1	91.4	7.8	5.7	1.4	4.07143
24 Hour	1	91.3	7.82	5.7	1.4	4.07143
24 Hour	1	91.3	7.83	5.7	1.4	4.07143
24 Hour	1	91.3	7.85	5.7	1.4	4.07143
24 Hour	1	91.3	7.87	5.7	1.4	4.07143
24 Hour	1	91.2	7.88	5.7	1.4	4.07143
24 Hour	1	91.2	7.9	5.7	1.4	4.07143
24 Hour	1	91.1	7.92	5.7	1.4	4.07143
24 Hour	1	91.1	7.93	5.7	1.4	4.07143
24 Hour	1	91	7.95	5.7	1.4	4.07143
24 Hour	1	91	7.97	5.7	1.4	4.07143
24 Hour	1	90.9	7.98	5.7	1.4	4.07143
24 Hour	1	90.9	8	5.7	1.4	4.07143
24 Hour	1	90.8	8.02	5.7	1.4	4.07143
24 Hour	1	90.8	8.03	5.7	1.4	4.07143
24 Hour	1	90.8	8.05	5.7	1.4	4.07143
24 Hour	1	90.8	8.07	5.7	1.4	4.07143
24 Hour	1	90.7	8.08	5.7	1.4	4.07143
24 Hour	1	90.7	8.1	5.7	1.4	4.07143
24 Hour	1	90.7	8.12	5.7	1.4	4.07143
24 Hour	1	90.7	8.13	5.7	1.4	4.07143
24 Hour	1	90.7	8.15	5.7	1.4	4.07143
24 Hour	1	90.7	8.17	5.7	1.4	4.07143
24 Hour	1	90.6	8.18	5.7	1.4	4.07143
24 Hour	1	90.6	8.2	5.7	1.4	4.07143
24 Hour	1	90.6	8.22	5.7	1.4	4.07143
24 Hour	1	90.5	8.23	5.7	1.4	4.07143
24 Hour	1	90.5	8.25	5.7	1.4	4.07143
24 Hour	1	90.4	8.27	5.7	1.4	4.07143
24 Hour	1	90.3	8.28	5.7	1.4	4.07143
24 Hour	1	90.2	8.3	5.7	1.4	4.07143
24 Hour	1	90.2	8.32	5.7	1.4	4.07143
24 Hour	1	90.1	8.33	5.7	1.4	4.07143
24 Hour	1	90	8.35	5.7	1.4	4.07143
24 Hour	1	90	8.37	5.7	1.4	4.07143
24 Hour	1	90	8.38	5.7	1.4	4.07143
24 Hour	1	89.9	8.4	5.7	1.4	4.07143
24 Hour	1	89.9	8.42	5.7	1.4	4.07143
24 Hour	1	89.9	8.43	5.7	1.4	4.07143
24 Hour	1	89.8	8.45	5.7	1.4	4.07143
24 Hour	1	89.8	8.47	5.7	1.4	4.07143
24 Hour	1	89.7	8.48	5.7	1.4	4.07143
24 Hour	1	89.7	8.5	5.7	1.4	4.07143
24 Hour	1	89.6	8.52	5.7	1.4	4.07143
24 Hour	1	89.6	8.53	5.7	1.4	4.07143
24 Hour	1	89.5	8.55	5.7	1.4	4.07143
24 Hour	1	89.5	8.57	5.7	1.4	4.07143
24 Hour	1	89.4	8.58	5.7	1.4	4.07143
24 Hour	1	89.3	8.6	5.7	1.4	4.07143
24 Hour	1	89.2	8.62	5.7	1.4	4.07143
24 Hour	1	89.2	8.63	5.7	1.4	4.07143
24 Hour	1	89.1	8.65	5.7	1.4	4.07143
24 Hour	1	89	8.67	5.7	1.4	4.07143
24 Hour	1	88.9	8.68	5.7	1.4	4.07143
24 Hour	1	88.8	8.7	5.7	1.4	4.07143
24 Hour	1	88.7	8.72	5.7	1.4	4.07143
24 Hour	1	88.6	8.73	5.7	1.4	4.07143
24 Hour	1	88.5	8.75	5.7	1.4	4.07143
24 Hour	1	88.5	8.77	5.7	1.4	4.07143
24 Hour	1	88.4	8.78	5.7	1.4	4.07143
24 Hour	1	88.3	8.8	5.7	1.4	4.07143
24 Hour	1	88.3	8.82	5.7	1.4	4.07143
24 Hour	1	88.2	8.83	5.7	1.4	4.07143
24 Hour	1	88.2	8.85	5.7	1.4	4.07143
24 Hour	1	88.1	8.87	5.7	1.4	4.07143
24 Hour	1	88.1	8.88	5.7	1.4	4.07143
24 Hour	1	88	8.9	5.7	1.4	4.07143
24 Hour	1	88	8.92	5.7	1.4	4.07143
24 Hour	1	88	8.93	5.7	1.4	4.07143
24 Hour	1	88	8.95	5.7	1.4	4.07143
24 Hour	1	88	8.97	5.7	1.4	4.07143
24 Hour	1	88	8.98	5.7	1.4	4.07143
24 Hour	1	88	9	5.7	1.4	4.07143
24 Hour	1	87.9	9.02	5.7	1.4	4.07143
24 Hour	1	87.9	9.03	5.7	1.4	4.07143
24 Hour	1	87.9	9.05	5.7	1.4	4.07143
24 Hour	1	87.9	9.07	5.7	1.4	4.07143
24 Hour	1	87.8	9.08	5.7	1.4	4.07143
24 Hour	1	87.8	9.1	5.7	1.4	4.07143
24 Hour	1	87.8	9.12	5.7	1.4	4.07143
24 Hour	1	87.7	9.13	5.7	1.4	4.07143
24 Hour	1	87.7	9.15	5.7	1.4	4.07143
24 Hour	1	87.6	9.17	5.7	1.4	4.07143
24 Hour	1	87.6	9.18	5.7	1.4	4.07143
24 Hour	1	87.6	9.2	5.7	1.4	4.07143
24 Hour	1	87.6	9.22	5.7	1.4	4.07143
24 Hour	1	87.6	9.23	5.7	1.4	4.07143
24 Hour	1	100.7	9.25	5.7	1.4	4.07143
24 Hour	1	100.7	9.27	5.7	1.4	4.07143
24 Hour	1	100.7	9.28	5.7	1.4	4.07143
24 Hour	1	100.7	9.3	5.7	1.4	4.07143
24 Hour	1	100.6	9.32	5.7	1.4	4.07143
24 Hour	1	100.6	9.33	5.7	1.4	4.07143
24 Hour	1	100.5	9.35	5.7	1.4	4.07143
24 Hour	1	100.5	9.37	5.7	1.4	4.07143
24 Hour	1	100.5	9.38	5.7	1.4	4.07143
24 Hour	1	100.5	9.4	5.7	1.4	4.07143
24 Hour	1	100.5	9.42	5.7	1.4	4.07143
24 Hour	1	100.5	9.43	5.7	1.4	4.07143
24 Hour	1	100.5	9.45	5.7	1.4	4.07143
24 Hour	1	100.4	9.47	5.7	1.4	4.07143
24 Hour	1	100.3	9.48	5.7	1.4	4.07143
24 Hour	1	100.2	9.5	5.7	1.4	4.07143
24 Hour	1	100.1	9.52	5.7	1.4	4.07143
24 Hour	1	100	9.53	5.7	1.4	4.07143
24 Hour	1	100	9.55	5.7	1.4	4.07143
24 Hour	1	100	9.57	5.7	1.4	4.07143
24 Hour	1	100.1	9.58	5.7	1.4	4.07143
24 Hour	1	100.1	9.6	5.7	1.4	4.07143
24 Hour	1	100.2	9.62	5.7	1.4	4.07143
24 Hour	1	100.2	9.63	5.7	1.4	4.07143
24 Hour	1	100.1	9.65	5.7	1.4	4.07143
24 Hour	1	100	9.67	5.7	1.4	4.07143
24 Hour	1	102.4	9.68	5.7	1.4	4.07143
24 Hour	1	102.4	9.7	5.7	1.4	4.07143
24 Hour	1	105	9.72	5.7	1.4	4.07143
24 Hour	1	104.8	9.73	5.7	1.4	4.07143
24 Hour	1	104.7	9.75	5.7	1.4	4.07143
24 Hour	1	104.6	9.77	5.7	1.4	4.07143
24 Hour	1	104.6	9.78	5.7	1.4	4.07143
24 Hour	1	104.5	9.8	5.7	1.4	4.07143
24 Hour	1	104.4	9.82	5.7	1.4	4.07143
24 Hour	1	104.4	9.83	5.7	1.4	4.07143
24 Hour	1	104.3	9.85	5.7	1.4	4.07143
24 Hour	1	104.2	9.87	5.7	1.4	4.07143
24 Hour	1	104.1	9.88	5.7	1.4	4.07143
24 Hour	1	104	9.9	5.7	1.4	4.07143
24 Hour	1	103.9	9.92	5.7	1.4	4.07143
24 Hour	1	103.8	9.93	5.7	1.4	4.07143
24 Hour	1	103.6	9.95	5.7	1.4	4.07143
24 Hour	1	103.5	9.97	5.7	1.4	4.07143
24 Hour	1	103.3	9.98	5.7	1.4	4.07143
24 Hour	1	103.2	10	5.7	1.4	4.07143
24 Hour	1	103.1	10.02	5.7	1.4	4.07143
24 Hour	1	103	10.03	5.7	1.4	4.07143
24 Hour	1	102.9	10.05	5.7	1.4	4.07143
24 Hour	1	102.8	10.07	5.7	1.4	4.07143
24 Hour	1	100.3	10.08	5.7	1.4	4.07143
24 Hour	1	100.3	10.1	5.7	1.4	4.07143
24 Hour	1	100.2	10.12	5.7	1.4	4.07143
24 Hour	1	100.1	10.13	5.7	1.4	4.07143
24 Hour	1	100	10.15	5.7	1.4	4.07143
24 Hour	1	99.9	10.17	5.7	1.4	4.07143
24 Hour	1	99.9	10.18	5.7	1.4	4.07143
24 Hour	1	99.8	10.2	5.7	1.4	4.07143
24 Hour	1	99.7	10.22	5.7	1.4	4.07143
24 Hour	1	99.6	10.23	5.7	1.4	4.07143
24 Hour	1	99.5	10.25	5.7	1.4	4.07143
24 Hour	1	99.5	10.27	5.7	1.4	4.07143
24 Hour	1	112.4	10.28	5.7	1.4	4.07143
24 Hour	1	112.2	10.3	5.7	1.4	4.07143
24 Hour	1	110.4	10.32	5.7	1.4	4.07143
24 Hour	1	110.3	10.33	5.7	1.4	4.07143
24 Hour	1	110.2	10.35	5.7	1.4	4.07143
24 Hour	1	110.1	10.37	5.7	1.4	4.07143
24 Hour	1	110	10.38	5.7	1.4	4.07143
24 Hour	1	111.1	10.4	5.7	1.4	4.07143
24 Hour	1	111	10.42	5.7	1.4	4.07143
24 Hour	1	110.8	10.43	5.7	1.4	4.07143
24 Hour	1	110.7	10.45	5.7	1.4	4.07143
24 Hour	1	110.5	10.47	5.7	1.4	4.07143
24 Hour	1	112.1	10.48	5.7	1.4	4.07143
24 Hour	1	109.9	10.5	5.7	1.4	4.07143
24 Hour	1	115.8	10.52	5.7	1.4	4.07143
24 Hour	1	112.7	10.53	5.7	1.4	4.07143
24 Hour	1	105.6	10.55	5.7	1.4	4.07143
24 Hour	1	114.8	10.57	5.7	1.4	4.07143
24 Hour	1	106.3	10.58	5.7	1.4	4.07143
24 Hour	1	118.7	10.6	5.7	1.4	4.07143
24 Hour	1	111.4	10.62	5.7	1.4	4.07143
24 Hour	1	107.1	10.63	5.7	1.4	4.07143
24 Hour	1	106.9	10.65	5.7	1.4	4.07143
24 Hour	1	106.8	10.67	5.7	1.4	4.07143
24 Hour	1	100.2	10.68	5.7	1.4	4.07143
24 Hour	1	100.1	10.7	5.7	1.4	4.07143
24 Hour	1	100	10.72	5.7	1.4	4.07143
24 Hour	1	99.9	10.73	5.7	1.4	4.07143
24 Hour	1	99.9	10.75	5.7	1.4	4.07143
24 Hour	1	99.8	10.77	5.7	1.4	4.07143
24 Hour	1	99.7	10.78	5.7	1.4	4.07143
24 Hour	1	99.6	10.8	5.7	1.4	4.07143
24 Hour	1	99.5	10.82	5.7	1.4	4.07143
24 Hour	1	99.5	10.83	5.7	1.4	4.07143
24 Hour	1	99.4	10.85	5.7	1.4	4.07143
24 Hour	1	99.3	10.87	5.7	1.4	4.07143
24 Hour	1	99.3	10.88	5.7	1.4	4.07143
24 Hour	1	99.3	10.9	5.7	1.4	4.07143
24 Hour	1	99.4	10.92	5.7	1.4	4.07143
24 Hour	1	99.4	10.93	5.7	1.4	4.07143
24 Hour	1	99.6	10.95	5.7	1.4	4.07143
24 Hour	1	99.7	10.97	5.7	1.4	4.07143
24 Hour	1	99.8	10.98	5.7	1.4	4.07143
24 Hour	1	99.9	11	5.7	1.4	4.07143
24 Hour	1	103.6	11.02	5.7	1.4	4.07143
24 Hour	1	106.2	11.03	5.7	1.4	4.07143
24 Hour	1	105.2	11.05	5.7	1.4	4.07143
24 Hour	1	100.2	11.07	5.7	1.4	4.07143
24 Hour	1	103.9	11.08	5.7	1.4	4.07143
24 Hour	1	112.4	11.1	5.7	1.4	4.07143
24 Hour	1	108.2	11.12	5.7	1.4	4.07143
24 Hour	1	109.2	11.13	5.7	1.4	4.07143
24 Hour	1	114.2	11.15	5.7	1.4	4.07143
24 Hour	1	100.2	11.17	5.7	1.4	4.07143
24 Hour	1	109.2	11.18	5.7	1.4	4.07143
24 Hour	1	118.7	11.2	5.7	1.4	4.07143
24 Hour	1	120.2	11.22	5.7	1.4	4.07143
24 Hour	1	116.7	11.23	5.7	1.4	4.07143
24 Hour	1	116.5	11.25	5.7	1.4	4.07143
24 Hour	1	116.4	11.27	5.7	1.4	4.07143
24 Hour	1	116.2	11.28	5.7	1.4	4.07143
24 Hour	1	116	11.3	5.7	1.4	4.07143
24 Hour	1	115.8	11.32	5.7	1.4	4.07143
24 Hour	1	115.6	11.33	5.7	1.4	4.07143
24 Hour	1	115.4	11.35	5.7	1.4	4.07143
24 Hour	1	115.2	11.37	5.7	1.4	4.07143
24 Hour	1	115.1	11.38	5.7	1.4	4.07143
24 Hour	1	114.9	11.4	5.7	1.4	4.07143
24 Hour	1	111.4	11.42	5.7	1.4	4.07143
24 Hour	1	119.8	11.43	5.7	1.4	4.07143
24 Hour	1	119.4	11.45	5.7	1.4	4.07143
24 Hour	1	119	11.47	5.7	1.4	4.07143
24 Hour	1	118.7	11.48	5.7	1.4	4.07143
24 Hour	1	118.4	11.5	5.7	1.4	4.07143
24 Hour	1	118.1	11.52	5.7	1.4	4.07143
24 Hour	1	117.8	11.53	5.7	1.4	4.07143
24 Hour	1	117.6	11.55	5.7	1.4	4.07143
24 Hour	1	117.4	11.57	5.7	1.4	4.07143
24 Hour	1	117.2	11.58	5.7	1.4	4.07143
24 Hour	1	117	11.6	5.7	1.4	4.07143
24 Hour	1	116.9	11.62	5.7	1.4	4.07143
24 Hour	1	116.7	11.63	5.7	1.4	4.07143
24 Hour	1	116.5	11.65	5.7	1.4	4.07143
24 Hour	1	116.4	11.67	5.7	1.4	4.07143
24 Hour	1	119	11.68	5.7	1.4	4.07143
24 Hour	1	118.7	11.7	5.7	1.4	4.07143
24 Hour	1	118.4	11.72	5.7	1.4	4.07143
24 Hour	1	118.1	11.73	5.7	1.4	4.07143
24 Hour	1	117.8	11.75	5.7	1.4	4.07143
24 Hour	1	117.6	11.77	5.7	1.4	4.07143
24 Hour	1	112	11.78	5.7	1.4	4.07143
24 Hour	1	117.5	11.8	5.7	1.4	4.07143
24 Hour	1	104.1	11.82	5.7	1.4	4.07143
24 Hour	1	114.1	11.83	5.7	1.4	4.07143
24 Hour	1	118.4	11.85	5.7	1.4	4.07143
24 Hour	1	114.2	11.87	5.7	1.4	4.07143
24 Hour	1	111.3	11.88	5.7	1.4	4.07143
24 Hour	1	109.3	11.9	5.7	1.4	4.07143
24 Hour	1	108.5	11.92	5.7	1.4	4.07143
24 Hour	1	106.8	11.93	5.7	1.4	4.07143
24 Hour	1	102.3	11.95	5.7	1.4	4.07143
24 Hour	1	102.2	11.97	5.7	1.4	4.07143
24 Hour	1	102.1	11.98	5.7	1.4	4.07143
24 Hour	1	102.1	12	5.7	1.4	4.07143
24 Hour	1	102	12.02	5.7	1.4	4.07143
24 Hour	1	101.9	12.03	5.7	1.4	4.07143
24 Hour	1	101.8	12.05	5.7	1.4	4.07143
24 Hour	1	101.8	12.07	5.7	1.4	4.07143
24 Hour	1	101.7	12.08	5.7	1.4	4.07143
24 Hour	1	101.6	12.1	5.7	1.4	4.07143
24 Hour	1	101.5	12.12	5.7	1.4	4.07143
24 Hour	1	101.4	12.13	5.7	1.4	4.07143
24 Hour	1	101.3	12.15	5.7	1.4	4.07143
24 Hour	1	101.1	12.17	5.7	1.4	4.07143
24 Hour	1	101	12.18	5.7	1.4	4.07143
24 Hour	1	100.9	12.2	5.7	1.4	4.07143
24 Hour	1	100.8	12.22	5.7	1.4	4.07143
24 Hour	1	100.7	12.23	5.7	1.4	4.07143
24 Hour	1	100.6	12.25	5.7	1.4	4.07143
24 Hour	1	100.5	12.27	5.7	1.4	4.07143
24 Hour	1	100.5	12.28	5.7	1.4	4.07143
24 Hour	1	100.4	12.3	5.7	1.4	4.07143
24 Hour	1	100.3	12.32	5.7	1.4	4.07143
24 Hour	1	100.3	12.33	5.7	1.4	4.07143
24 Hour	1	100.2	12.35	5.7	1.4	4.07143
24 Hour	1	100.1	12.37	5.7	1.4	4.07143
24 Hour	1	100	12.38	5.7	1.4	4.07143
24 Hour	1	99.9	12.4	5.7	1.4	4.07143
24 Hour	1	99.9	12.42	5.7	1.4	4.07143
24 Hour	1	99.8	12.43	5.7	1.4	4.07143
24 Hour	1	99.7	12.45	5.7	1.4	4.07143
24 Hour	1	99.6	12.47	5.7	1.4	4.07143
24 Hour	1	99.5	12.48	5.7	1.4	4.07143
24 Hour	1	99.5	12.5	5.7	1.4	4.07143
24 Hour	1	99.4	12.52	5.7	1.4	4.07143
24 Hour	1	99.3	12.53	5.7	1.4	4.07143
24 Hour	1	99.3	12.55	5.7	1.4	4.07143
24 Hour	1	99.3	12.57	5.7	1.4	4.07143
24 Hour	1	99.4	12.58	5.7	1.4	4.07143
24 Hour	1	99.4	12.6	5.7	1.4	4.07143
24 Hour	1	99.6	12.62	5.7	1.4	4.07143
24 Hour	1	99.7	12.63	5.7	1.4	4.07143
24 Hour	1	99.8	12.65	5.7	1.4	4.07143
24 Hour	1	99.9	12.67	5.7	1.4	4.07143
24 Hour	1	100.1	12.68	5.7	1.4	4.07143
24 Hour	1	100.2	12.7	5.7	1.4	4.07143
24 Hour	1	100.3	12.72	5.7	1.4	4.07143
24 Hour	1	100.4	12.73	5.7	1.4	4.07143
24 Hour	1	100.5	12.75	5.7	1.4	4.07143
24 Hour	1	100.6	12.77	5.7	1.4	4.07143
24 Hour	1	100.6	12.78	5.7	1.4	4.07143
24 Hour	1	100.7	12.8	5.7	1.4	4.07143
24 Hour	1	100.7	12.82	5.7	1.4	4.07143
24 Hour	1	100.8	12.83	5.7	1.4	4.07143
24 Hour	1	100.8	12.85	5.7	1.4	4.07143
24 Hour	1	100.8	12.87	5.7	1.4	4.07143
24 Hour	1	100.8	12.88	5.7	1.4	4.07143
24 Hour	1	100.7	12.9	5.7	1.4	4.07143
24 Hour	1	100.7	12.92	5.7	1.4	4.07143
24 Hour	1	100.7	12.93	5.7	1.4	4.07143
24 Hour	1	108.5	12.95	5.7	1.4	4.07143
24 Hour	1	108.3	12.97	5.7	1.4	4.07143
24 Hour	1	108.2	12.98	5.7	1.4	4.07143
24 Hour	1	108.1	13	5.7	1.4	4.07143
24 Hour	1	108	13.02	5.7	1.4	4.07143
24 Hour	1	107.9	13.03	5.7	1.4	4.07143
24 Hour	1	107.8	13.05	5.7	1.4	4.07143
24 Hour	1	107.7	13.07	5.7	1.4	4.07143
24 Hour	1	107.6	13.08	5.7	1.4	4.07143
24 Hour	1	107.4	13.1	5.7	1.4	4.07143
24 Hour	1	107.3	13.12	5.7	1.4	4.07143
24 Hour	1	107.2	13.13	5.7	1.4	4.07143
24 Hour	1	107.1	13.15	5.7	1.4	4.07143
24 Hour	1	106.9	13.17	5.7	1.4	4.07143
24 Hour	1	106.8	13.18	5.7	1.4	4.07143
24 Hour	1	106.7	13.2	5.7	1.4	4.07143
24 Hour	1	106.6	13.22	5.7	1.4	4.07143
24 Hour	1	106.5	13.23	5.7	1.4	4.07143
24 Hour	1	106.3	13.25	5.7	1.4	4.07143
24 Hour	1	106.2	13.27	5.7	1.4	4.07143
24 Hour	1	106.1	13.28	5.7	1.4	4.07143
24 Hour	1	106	13.3	5.7	1.4	4.07143
24 Hour	1	105.9	13.32	5.7	1.4	4.07143
24 Hour	1	105.8	13.33	5.7	1.4	4.07143
24 Hour	1	105.7	13.35	5.7	1.4	4.07143
24 Hour	1	105.6	13.37	5.7	1.4	4.07143
24 Hour	1	105.5	13.38	5.7	1.4	4.07143
24 Hour	1	105.5	13.4	5.7	1.4	4.07143
24 Hour	1	105.4	13.42	5.7	1.4	4.07143
24 Hour	1	105.3	13.43	5.7	1.4	4.07143
24 Hour	1	105.2	13.45	5.7	1.4	4.07143
24 Hour	1	105.1	13.47	5.7	1.4	4.07143
24 Hour	1	105	13.48	5.7	1.4	4.07143
24 Hour	1	104.8	13.5	5.7	1.4	4.07143
24 Hour	1	104.7	13.52	5.7	1.4	4.07143
24 Hour	1	104.6	13.53	5.7	1.4	4.07143
24 Hour	1	104.6	13.55	5.7	1.4	4.07143
24 Hour	1	104.5	13.57	5.7	1.4	4.07143
24 Hour	1	100.4	13.58	5.7	1.4	4.07143
24 Hour	1	100.4	13.6	5.7	1.4	4.07143
24 Hour	1	100.4	13.62	5.7	1.4	4.07143
24 Hour	1	95.4	13.63	5.7	1.4	4.07143
24 Hour	1	95.4	13.65	5.7	1.4	4.07143
24 Hour	1	95.4	13.67	5.7	1.4	4.07143
24 Hour	1	95.3	13.68	5.7	1.4	4.07143
24 Hour	1	95.3	13.7	5.7	1.4	4.07143
24 Hour	1	95.2	13.72	5.7	1.4	4.07143
24 Hour	1	95.1	13.73	5.7	1.4	4.07143
24 Hour	1	95	13.75	5.7	1.4	4.07143
24 Hour	1	95	13.77	5.7	1.4	4.07143
24 Hour	1	94.9	13.78	5.7	1.4	4.07143
24 Hour	1	94.8	13.8	5.7	1.4	4.07143
24 Hour	1	94.7	13.82	5.7	1.4	4.07143
24 Hour	1	94.6	13.83	5.7	1.4	4.07143
24 Hour	1	94.5	13.85	5.7	1.4	4.07143
24 Hour	1	94.5	13.87	5.7	1.4	4.07143
24 Hour	1	94.4	13.88	5.7	1.4	4.07143
24 Hour	1	94.4	13.9	5.7	1.4	4.07143
24 Hour	1	94.3	13.92	5.7	1.4	4.07143
24 Hour	1	94.3	13.93	5.7	1.4	4.07143
24 Hour	1	94.2	13.95	5.7	1.4	4.07143
24 Hour	1	94.2	13.97	5.7	1.4	4.07143
24 Hour	1	94.2	13.98	5.7	1.4	4.07143
24 Hour	1	94.1	14	6	1.4	4.28571
24 Hour	1	94.1	14.02	6	1.4	4.28571
24 Hour	1	94.1	14.03	6	1.4	4.28571
24 Hour	1	94	14.05	6	1.4	4.28571
24 Hour	1	94	14.07	6	1.4	4.28571
24 Hour	1	94	14.08	6	1.4	4.28571
24 Hour	1	94	14.1	6	1.4	4.28571
24 Hour	1	94	14.12	6	1.4	4.28571
24 Hour	1	94	14.13	6	1.4	4.28571
24 Hour	1	94	14.15	6	1.4	4.28571
24 Hour	1	93.9	14.17	6	1.4	4.28571
24 Hour	1	93.9	14.18	6	1.4	4.28571
24 Hour	1	93.8	14.2	6	1.4	4.28571
24 Hour	1	93.7	14.22	6	1.4	4.28571
24 Hour	1	93.6	14.23	6	1.4	4.28571
24 Hour	1	93.5	14.25	6	1.4	4.28571
24 Hour	1	93.4	14.27	6	1.4	4.28571
24 Hour	1	93.3	14.28	6	1.4	4.28571
24 Hour	1	93.3	14.3	6	1.4	4.28571
24 Hour	1	97.1	14.32	6	1.4	4.28571
24 Hour	1	97.2	14.33	6	1.4	4.28571
24 Hour	1	97.2	14.35	6	1.4	4.28571
24 Hour	1	97.3	14.37	6	1.4	4.28571
24 Hour	1	97.3	14.38	6	1.4	4.28571
24 Hour	1	97.4	14.4	6	1.4	4.28571
24 Hour	1	97.4	14.42	6	1.4	4.28571
24 Hour	1	97.5	14.43	6	1.4	4.28571
24 Hour	1	97.5	14.45	6	1.4	4.28571
24 Hour	1	97.6	14.47	6	1.4	4.28571
24 Hour	1	97.6	14.48	6	1.4	4.28571
24 Hour	1	97.7	14.5	6	1.4	4.28571
24 Hour	1	97.8	14.52	6	1.4	4.28571
24 Hour	1	97.8	14.53	6	1.4	4.28571
24 Hour	1	97.9	14.55	6	1.4	4.28571
24 Hour	1	98	14.57	6	1.4	4.28571
24 Hour	1	98.1	14.58	6	1.4	4.28571
24 Hour	1	98.1	14.6	6	1.4	4.28571
24 Hour	1	98.1	14.62	6	1.4	4.28571
24 Hour	1	98.1	14.63	6	1.4	4.28571
24 Hour	1	98.1	14.65	6	1.4	4.28571
24 Hour	1	98.1	14.67	6	1.4	4.28571
24 Hour	1	98.1	14.68	6	1.4	4.28571
24 Hour	1	98.2	14.7	6	1.4	4.28571
24 Hour	1	98.4	14.72	6	1.4	4.28571
24 Hour	1	98.7	14.73	6	1.4	4.28571
24 Hour	1	99	14.75	6	1.4	4.28571
24 Hour	1	99.4	14.77	6	1.4	4.28571
24 Hour	1	99.7	14.78	6	1.4	4.28571
24 Hour	1	100	14.8	6	1.4	4.28571
24 Hour	1	100.2	14.82	6	1.4	4.28571
24 Hour	1	100.4	14.83	6	1.4	4.28571
24 Hour	1	100.5	14.85	6	1.4	4.28571
24 Hour	1	100.5	14.87	6	1.4	4.28571
24 Hour	1	100.6	14.88	6	1.4	4.28571
24 Hour	1	100.6	14.9	6	1.4	4.28571
24 Hour	1	100.7	14.92	6	1.4	4.28571
24 Hour	1	100.8	14.93	6	1.4	4.28571
24 Hour	1	100.9	14.95	6	1.4	4.28571
24 Hour	1	101	14.97	6	1.4	4.28571
24 Hour	1	101	14.98	6	1.4	4.28571
24 Hour	1	101	15	6	1.4	4.28571
24 Hour	1	101	15.02	6	1.4	4.28571
24 Hour	1	101	15.03	6	1.4	4.28571
24 Hour	1	101	15.05	6	1.4	4.28571
24 Hour	1	101	15.07	6	1.4	4.28571
24 Hour	1	101	15.08	6	1.4	4.28571
24 Hour	1	101.1	15.1	6	1.4	4.28571
24 Hour	1	101.1	15.12	6	1.4	4.28571
24 Hour	1	101.2	15.13	6	1.4	4.28571
24 Hour	1	101.2	15.15	6	1.4	4.28571
24 Hour	1	101.2	15.17	6	1.4	4.28571
24 Hour	1	101.1	15.18	6	1.4	4.28571
24 Hour	1	101	15.2	6	1.4	4.28571
24 Hour	1	100.9	15.22	6	1.4	4.28571
24 Hour	1	100.7	15.23	6	1.4	4.28571
24 Hour	1	100.7	15.25	6	1.4	4.28571
24 Hour	1	100.7	15.27	6	1.4	4.28571
24 Hour	1	100.7	15.28	6	1.4	4.28571
24 Hour	1	100.7	15.3	6	1.4	4.28571
24 Hour	1	100.7	15.32	6	1.4	4.28571
24 Hour	1	100.7	15.33	6	1.4	4.28571
24 Hour	1	100.7	15.35	6	1.4	4.28571
24 Hour	1	100.6	15.37	6	1.4	4.28571
24 Hour	1	100.6	15.38	6	1.4	4.28571
24 Hour	1	100.5	15.4	6	1.4	4.28571
24 Hour	1	100.5	15.42	6	1.4	4.28571
24 Hour	1	100.5	15.43	6	1.4	4.28571
24 Hour	1	100.5	15.45	6	1.4	4.28571
24 Hour	1	100.5	15.47	6	1.4	4.28571
24 Hour	1	100.5	15.48	6	1.4	4.28571
24 Hour	1	100.5	15.5	6	1.4	4.28571
24 Hour	1	100.4	15.52	6	1.4	4.28571
24 Hour	1	100.3	15.53	6	1.4	4.28571
24 Hour	1	100.2	15.55	6	1.4	4.28571
24 Hour	1	100.1	15.57	6	1.4	4.28571
24 Hour	1	100	15.58	6	1.4	4.28571
24 Hour	1	100	15.6	6	1.4	4.28571
24 Hour	1	100	15.62	6	1.4	4.28571
24 Hour	1	100.1	15.63	6	1.4	4.28571
24 Hour	1	100.1	15.65	6	1.4	4.28571
24 Hour	1	100.2	15.67	6	1.4	4.28571
24 Hour	1	100.2	15.68	6	1.4	4.28571
24 Hour	1	100.1	15.7	6	1.4	4.28571
24 Hour	1	100	15.72	6	1.4	4.28571
24 Hour	1	102.4	15.73	6	1.4	4.28571
24 Hour	1	102.4	15.75	6	1.4	4.28571
24 Hour	1	105	15.77	6	1.4	4.28571
24 Hour	1	104.8	15.78	6	1.4	4.28571
24 Hour	1	104.7	15.8	6	1.4	4.28571
24 Hour	1	104.6	15.82	6	1.4	4.28571
24 Hour	1	104.6	15.83	6	1.4	4.28571
24 Hour	1	102.9	15.85	6	1.4	4.28571
24 Hour	1	102.8	15.87	6	1.4	4.28571
24 Hour	1	100.3	15.88	6	1.4	4.28571
24 Hour	1	100.3	15.9	6	1.4	4.28571
24 Hour	1	100.2	15.92	6	1.4	4.28571
24 Hour	1	100.1	15.93	6	1.4	4.28571
24 Hour	1	100	15.95	6	1.4	4.28571
24 Hour	1	99.9	15.97	6	1.4	4.28571
24 Hour	1	99.9	15.98	6	1.4	4.28571
24 Hour	1	99.8	16	6	1.4	4.28571
24 Hour	1	99.7	16.02	6	1.4	4.28571
24 Hour	1	99.6	16.03	6	1.4	4.28571
24 Hour	1	99.5	16.05	6	1.4	4.28571
24 Hour	1	99.5	16.07	6	1.4	4.28571
24 Hour	1	99.4	16.08	6	1.4	4.28571
24 Hour	1	99.3	16.1	6	1.4	4.28571
24 Hour	1	99.3	16.12	6	1.4	4.28571
24 Hour	1	99.3	16.13	6	1.4	4.28571
24 Hour	1	99.4	16.15	6	1.4	4.28571
24 Hour	1	99.4	16.17	6	1.4	4.28571
24 Hour	1	99.6	16.18	6	1.4	4.28571
24 Hour	1	99.7	16.2	6	1.4	4.28571
24 Hour	1	99.8	16.22	6	1.4	4.28571
24 Hour	1	99.9	16.23	6	1.4	4.28571
24 Hour	1	100.1	16.25	6	1.4	4.28571
24 Hour	1	100.2	16.27	6	1.4	4.28571
24 Hour	1	100.3	16.28	6	1.4	4.28571
24 Hour	1	100.4	16.3	6	1.4	4.28571
24 Hour	1	100.5	16.32	6	1.4	4.28571
24 Hour	1	100.6	16.33	6	1.4	4.28571
24 Hour	1	100.6	16.35	6	1.4	4.28571
24 Hour	1	100.7	16.37	6	1.4	4.28571
24 Hour	1	100.7	16.38	6	1.4	4.28571
24 Hour	1	100.8	16.4	6	1.4	4.28571
24 Hour	1	100.8	16.42	6	1.4	4.28571
24 Hour	1	100.8	16.43	6	1.4	4.28571
24 Hour	1	100.8	16.45	6	1.4	4.28571
24 Hour	1	100.7	16.47	6	1.4	4.28571
24 Hour	1	100.7	16.48	6	1.4	4.28571
24 Hour	1	100.7	16.5	6	1.4	4.28571
24 Hour	1	100.7	16.52	6	1.4	4.28571
24 Hour	1	100.7	16.53	6	1.4	4.28571
24 Hour	1	100.7	16.55	6	1.4	4.28571
24 Hour	1	100.7	16.57	6	1.4	4.28571
24 Hour	1	91.9	16.58	6	1.4	4.28571
24 Hour	1	91.9	16.6	6	1.4	4.28571
24 Hour	1	92	16.62	6	1.4	4.28571
24 Hour	1	92	16.63	6	1.4	4.28571
24 Hour	1	92	16.65	6	1.4	4.28571
24 Hour	1	91.9	16.67	6	1.4	4.28571
24 Hour	1	91.9	16.68	6	1.4	4.28571
24 Hour	1	91.9	16.7	6	1.4	4.28571
24 Hour	1	92	16.72	6	1.4	4.28571
24 Hour	1	92	16.73	6	1.4	4.28571
24 Hour	1	92	16.75	6	1.4	4.28571
24 Hour	1	92.1	16.77	6	1.4	4.28571
24 Hour	1	92.1	16.78	6	1.4	4.28571
24 Hour	1	92.1	16.8	6	1.4	4.28571
24 Hour	1	92.2	16.82	6	1.4	4.28571
24 Hour	1	92.2	16.83	6	1.4	4.28571
24 Hour	1	92.2	16.85	6	1.4	4.28571
24 Hour	1	92.2	16.87	6	1.4	4.28571
24 Hour	1	92.2	16.88	6	1.4	4.28571
24 Hour	1	110.2	16.9	6	1.4	4.28571
24 Hour	1	110.1	16.92	6	1.4	4.28571
24 Hour	1	110	16.93	6	1.4	4.28571
24 Hour	1	111.1	16.95	6	1.4	4.28571
24 Hour	1	111	16.97	6	1.4	4.28571
24 Hour	1	110.8	16.98	6	1.4	4.28571
24 Hour	1	110.7	17	6	1.4	4.28571
24 Hour	1	110.5	17.02	6	1.4	4.28571
24 Hour	1	112.1	17.03	6	1.4	4.28571
24 Hour	1	109.9	17.05	6	1.4	4.28571
24 Hour	1	125.2	17.07	6	1.4	4.28571
24 Hour	1	126.2	17.08	6	1.4	4.28571
24 Hour	1	120.7	17.1	6	1.4	4.28571
24 Hour	1	130.2	17.12	6	1.4	4.28571
24 Hour	1	112.2	17.13	6	1.4	4.28571
24 Hour	1	110.4	17.15	6	1.4	4.28571
24 Hour	1	110.3	17.17	6	1.4	4.28571
24 Hour	1	110.2	17.18	6	1.4	4.28571
24 Hour	1	110.1	17.2	6	1.4	4.28571
24 Hour	1	110	17.22	6	1.4	4.28571
24 Hour	1	111.1	17.23	6	1.4	4.28571
24 Hour	1	111	17.25	6	1.4	4.28571
24 Hour	1	110.8	17.27	6	1.4	4.28571
24 Hour	1	100.3	17.28	6	1.4	4.28571
24 Hour	1	100.2	17.3	6	1.4	4.28571
24 Hour	1	100.2	17.32	6	1.4	4.28571
24 Hour	1	100.2	17.33	6	1.4	4.28571
24 Hour	1	100.2	17.35	6	1.4	4.28571
24 Hour	1	100.2	17.37	6	1.4	4.28571
24 Hour	1	100.2	17.38	6	1.4	4.28571
24 Hour	1	100.2	17.4	6	1.4	4.28571
24 Hour	1	100.2	17.42	6	1.4	4.28571
24 Hour	1	100.2	17.43	6	1.4	4.28571
24 Hour	1	100.2	17.45	6	1.4	4.28571
24 Hour	1	100.2	17.47	6	1.4	4.28571
24 Hour	1	100.1	17.48	6	1.4	4.28571
24 Hour	1	100.1	17.5	6	1.4	4.28571
24 Hour	1	100	17.52	6	1.4	4.28571
24 Hour	1	100	17.53	6	1.4	4.28571
24 Hour	1	99.9	17.55	6	1.4	4.28571
24 Hour	1	99.8	17.57	6	1.4	4.28571
24 Hour	1	99.8	17.58	6	1.4	4.28571
24 Hour	1	99.7	17.6	6	1.4	4.28571
24 Hour	1	99.5	17.62	6	1.4	4.28571
24 Hour	1	99.3	17.63	6	1.4	4.28571
24 Hour	1	99	17.65	6	1.4	4.28571
24 Hour	1	98.6	17.67	6	1.4	4.28571
24 Hour	1	98.1	17.68	6	1.4	4.28571
24 Hour	1	97.6	17.7	6	1.4	4.28571
24 Hour	1	97.1	17.72	6	1.4	4.28571
24 Hour	1	96.7	17.73	6	1.4	4.28571
24 Hour	1	96.4	17.75	6	1.4	4.28571
24 Hour	1	96.3	17.77	6	1.4	4.28571
24 Hour	1	96.4	17.78	6	1.4	4.28571
24 Hour	1	96.6	17.8	6	1.4	4.28571
24 Hour	1	97	17.82	6	1.4	4.28571
24 Hour	1	97.5	17.83	6	1.4	4.28571
24 Hour	1	98	17.85	6	1.4	4.28571
24 Hour	1	98.6	17.87	6	1.4	4.28571
24 Hour	1	99.1	17.88	6	1.4	4.28571
24 Hour	1	99.5	17.9	6	1.4	4.28571
24 Hour	1	99.9	17.92	6	1.4	4.28571
24 Hour	1	100.1	17.93	6	1.4	4.28571
24 Hour	1	100.3	17.95	6	1.4	4.28571
24 Hour	1	100.4	17.97	6	1.4	4.28571
24 Hour	1	100.5	17.98	6	1.4	4.28571
24 Hour	1	100.5	18	6	1.4	4.28571
24 Hour	1	100.5	18.02	6	1.4	4.28571
24 Hour	1	100.6	18.03	6	1.4	4.28571
24 Hour	1	100.6	18.05	6	1.4	4.28571
24 Hour	1	100.6	18.07	6	1.4	4.28571
24 Hour	1	100.6	18.08	6	1.4	4.28571
24 Hour	1	100.7	18.1	6	1.4	4.28571
24 Hour	1	100.7	18.12	6	1.4	4.28571
24 Hour	1	100.8	18.13	6	1.4	4.28571
24 Hour	1	100.9	18.15	6	1.4	4.28571
24 Hour	1	101	18.17	6	1.4	4.28571
24 Hour	1	101	18.18	6	1.4	4.28571
24 Hour	1	101.1	18.2	6	1.4	4.28571
24 Hour	1	101.1	18.22	6	1.4	4.28571
24 Hour	1	101.2	18.23	6	1.4	4.28571
24 Hour	1	101.1	18.25	6	1.4	4.28571
24 Hour	1	101.1	18.27	6	1.4	4.28571
24 Hour	1	101.1	18.28	6	1.4	4.28571
24 Hour	1	101.1	18.3	6	1.4	4.28571
24 Hour	1	101	18.32	6	1.4	4.28571
24 Hour	1	101	18.33	6	1.4	4.28571
24 Hour	1	101	18.35	6	1.4	4.28571
24 Hour	1	100.9	18.37	6	1.4	4.28571
24 Hour	1	100.9	18.38	6	1.4	4.28571
24 Hour	1	100.9	18.4	6	1.4	4.28571
24 Hour	1	100.9	18.42	6	1.4	4.28571
24 Hour	1	101	18.43	6	1.4	4.28571
24 Hour	1	101	18.45	6	1.4	4.28571
24 Hour	1	101	18.47	6	1.4	4.28571
24 Hour	1	101	18.48	6	1.4	4.28571
24 Hour	1	101	18.5	6	1.4	4.28571
24 Hour	1	101	18.52	6	1.4	4.28571
24 Hour	1	101	18.53	6	1.4	4.28571
24 Hour	1	101	18.55	6	1.4	4.28571
24 Hour	1	101	18.57	6	1.4	4.28571
24 Hour	1	101	18.58	6	1.4	4.28571
24 Hour	1	101	18.6	6	1.4	4.28571
24 Hour	1	100.9	18.62	6	1.4	4.28571
24 Hour	1	100.9	18.63	6	1.4	4.28571
24 Hour	1	100.9	18.65	6	1.4	4.28571
24 Hour	1	100.9	18.67	6	1.4	4.28571
24 Hour	1	100.8	18.68	6	1.4	4.28571
24 Hour	1	100.8	18.7	6	1.4	4.28571
24 Hour	1	100.8	18.72	6	1.4	4.28571
24 Hour	1	100.7	18.73	6	1.4	4.28571
24 Hour	1	100.7	18.75	6	1.4	4.28571
24 Hour	1	100.7	18.77	6	1.4	4.28571
24 Hour	1	100.6	18.78	6	1.4	4.28571
24 Hour	1	100.6	18.8	6	1.4	4.28571
24 Hour	1	100.6	18.82	6	1.4	4.28571
24 Hour	1	100.6	18.83	6	1.4	4.28571
24 Hour	1	100.6	18.85	6	1.4	4.28571
24 Hour	1	94.9	18.87	6	1.4	4.28571
24 Hour	1	94.7	18.88	6	1.4	4.28571
24 Hour	1	94.4	18.9	6	1.4	4.28571
24 Hour	1	94	18.92	6	1.4	4.28571
24 Hour	1	93.6	18.93	6	1.4	4.28571
24 Hour	1	93.1	18.95	6	1.4	4.28571
24 Hour	1	92.5	18.97	6	1.4	4.28571
24 Hour	1	92	18.98	6	1.4	4.28571
24 Hour	1	91.6	19	6	1.4	4.28571
24 Hour	1	91.3	19.02	6	1.4	4.28571
24 Hour	1	91.1	19.03	6	1.4	4.28571
24 Hour	1	91.2	19.05	6	1.4	4.28571
24 Hour	1	91.3	19.07	6	1.4	4.28571
24 Hour	1	91.6	19.08	6	1.4	4.28571
24 Hour	1	92	19.1	6	1.4	4.28571
24 Hour	1	92.5	19.12	6	1.4	4.28571
24 Hour	1	92.9	19.13	6	1.4	4.28571
24 Hour	1	93.4	19.15	6	1.4	4.28571
24 Hour	1	93.8	19.17	6	1.4	4.28571
24 Hour	1	94.2	19.18	6	1.4	4.28571
24 Hour	1	94.5	19.2	6	1.4	4.28571
24 Hour	1	94.7	19.22	6	1.4	4.28571
24 Hour	1	94.9	19.23	6	1.4	4.28571
24 Hour	1	95	19.25	6	1.4	4.28571
24 Hour	1	95.1	19.27	6	1.4	4.28571
24 Hour	1	95.2	19.28	6	1.4	4.28571
24 Hour	1	95.2	19.3	6	1.4	4.28571
24 Hour	1	95.3	19.32	6	1.4	4.28571
24 Hour	1	95.4	19.33	6	1.4	4.28571
24 Hour	1	95.5	19.35	6	1.4	4.28571
24 Hour	1	95.6	19.37	6	1.4	4.28571
24 Hour	1	95.6	19.38	6	1.4	4.28571
24 Hour	1	95.7	19.4	6	1.4	4.28571
24 Hour	1	95.8	19.42	6	1.4	4.28571
24 Hour	1	95.8	19.43	6	1.4	4.28571
24 Hour	1	95.8	19.45	6	1.4	4.28571
24 Hour	1	95.8	19.47	6	1.4	4.28571
24 Hour	1	95.8	19.48	6	1.4	4.28571
24 Hour	1	95.8	19.5	6	1.4	4.28571
24 Hour	1	95.8	19.52	6	1.4	4.28571
24 Hour	1	95.8	19.53	6	1.4	4.28571
24 Hour	1	95.7	19.55	6	1.4	4.28571
24 Hour	1	95.7	19.57	6	1.4	4.28571
24 Hour	1	95.7	19.58	6	1.4	4.28571
24 Hour	1	95.7	19.6	6	1.4	4.28571
24 Hour	1	95.7	19.62	6	1.4	4.28571
24 Hour	1	95.7	19.63	6	1.4	4.28571
24 Hour	1	95.7	19.65	6	1.4	4.28571
24 Hour	1	95.6	19.67	6	1.4	4.28571
24 Hour	1	95.6	19.68	6	1.4	4.28571
24 Hour	1	95.6	19.7	6	1.4	4.28571
24 Hour	1	95.6	19.72	6	1.4	4.28571
24 Hour	1	95.6	19.73	6	1.4	4.28571
24 Hour	1	95.6	19.75	6	1.4	4.28571
24 Hour	1	95.6	19.77	6	1.4	4.28571
24 Hour	1	95.6	19.78	6	1.4	4.28571
24 Hour	1	95.5	19.8	6	1.4	4.28571
24 Hour	1	95.5	19.82	6	1.4	4.28571
24 Hour	1	95.5	19.83	6	1.4	4.28571
24 Hour	1	92.1	19.85	6	1.4	4.28571
24 Hour	1	92.1	19.87	6	1.4	4.28571
24 Hour	1	92.1	19.88	6	1.4	4.28571
24 Hour	1	92.1	19.9	6	1.4	4.28571
24 Hour	1	92.1	19.92	6	1.4	4.28571
24 Hour	1	92	19.93	6	1.4	4.28571
24 Hour	1	92	19.95	6	1.4	4.28571
24 Hour	1	91.9	19.97	6	1.4	4.28571
24 Hour	1	91.9	19.98	6	1.4	4.28571
24 Hour	1	91.9	20	6	1.4	4.28571
24 Hour	1	91.8	20.02	6	1.4	4.28571
24 Hour	1	91.8	20.03	6	1.4	4.28571
24 Hour	1	91.8	20.05	6	1.4	4.28571
24 Hour	1	91.7	20.07	6	1.4	4.28571
24 Hour	1	91.7	20.08	6	1.4	4.28571
24 Hour	1	91.6	20.1	6	1.4	4.28571
24 Hour	1	91.6	20.12	6	1.4	4.28571
24 Hour	1	91.6	20.13	6	1.4	4.28571
24 Hour	1	91.5	20.15	6	1.4	4.28571
24 Hour	1	91.5	20.17	6	1.4	4.28571
24 Hour	1	91.5	20.18	6	1.4	4.28571
24 Hour	1	91.5	20.2	6	1.4	4.28571
24 Hour	1	91.4	20.22	6	1.4	4.28571
24 Hour	1	91.4	20.23	6	1.4	4.28571
24 Hour	1	91.4	20.25	6	1.4	4.28571
24 Hour	1	91.4	20.27	6	1.4	4.28571
24 Hour	1	91.4	20.28	6	1.4	4.28571
24 Hour	1	91.4	20.3	6	1.4	4.28571
24 Hour	1	91.3	20.32	6	1.4	4.28571
24 Hour	1	91.3	20.33	6	1.4	4.28571
24 Hour	1	91.2	20.35	6	1.4	4.28571
24 Hour	1	91.2	20.37	6	1.4	4.28571
24 Hour	1	91.2	20.38	6	1.4	4.28571
24 Hour	1	91.1	20.4	6	1.4	4.28571
24 Hour	1	91.1	20.42	6	1.4	4.28571
24 Hour	1	91	20.43	6	1.4	4.28571
24 Hour	1	91	20.45	6	1.4	4.28571
24 Hour	1	91	20.47	6	1.4	4.28571
24 Hour	1	91	20.48	6	1.4	4.28571
24 Hour	1	91	20.5	6	1.4	4.28571
24 Hour	1	90.9	20.52	6	1.4	4.28571
24 Hour	1	90.9	20.53	6	1.4	4.28571
24 Hour	1	90.9	20.55	6	1.4	4.28571
24 Hour	1	90.9	20.57	6	1.4	4.28571
24 Hour	1	90.9	20.58	6	1.4	4.28571
24 Hour	1	90.9	20.6	6	1.4	4.28571
24 Hour	1	91	20.62	6	1.4	4.28571
24 Hour	1	91.2	20.63	6	1.4	4.28571
24 Hour	1	91.3	20.65	6	1.4	4.28571
24 Hour	1	91.6	20.67	6	1.4	4.28571
24 Hour	1	91.9	20.68	6	1.4	4.28571
24 Hour	1	92.3	20.7	6	1.4	4.28571
24 Hour	1	92.6	20.72	6	1.4	4.28571
24 Hour	1	93	20.73	6	1.4	4.28571
24 Hour	1	93.4	20.75	6	1.4	4.28571
24 Hour	1	93.8	20.77	6	1.4	4.28571
24 Hour	1	94.2	20.78	6	1.4	4.28571
24 Hour	1	94.5	20.8	6	1.4	4.28571
24 Hour	1	94.8	20.82	6	1.4	4.28571
24 Hour	1	95	20.83	6	1.4	4.28571
24 Hour	1	95.1	20.85	6	1.4	4.28571
24 Hour	1	95.2	20.87	6	1.4	4.28571
24 Hour	1	95.3	20.88	6	1.4	4.28571
24 Hour	1	95.3	20.9	6	1.4	4.28571
24 Hour	1	95.3	20.92	6	1.4	4.28571
24 Hour	1	95.4	20.93	6	1.4	4.28571
24 Hour	1	95.4	20.95	6	1.4	4.28571
24 Hour	1	95.4	20.97	6	1.4	4.28571
24 Hour	1	95.5	20.98	6	1.4	4.28571
24 Hour	1	95.6	21	6	1.4	4.28571
24 Hour	1	95.7	21.02	6	1.4	4.28571
24 Hour	1	95.7	21.03	6	1.4	4.28571
24 Hour	1	95.8	21.05	6	1.4	4.28571
24 Hour	1	95.9	21.07	6	1.4	4.28571
24 Hour	1	95.9	21.08	6	1.4	4.28571
24 Hour	1	95.9	21.1	6	1.4	4.28571
24 Hour	1	95.9	21.12	6	1.4	4.28571
24 Hour	1	95.8	21.13	6	1.4	4.28571
24 Hour	1	95.8	21.15	6	1.4	4.28571
24 Hour	1	95.7	21.17	6	1.4	4.28571
24 Hour	1	95.7	21.18	6	1.4	4.28571
24 Hour	1	95.6	21.2	6	1.4	4.28571
24 Hour	1	95.6	21.22	6	1.4	4.28571
24 Hour	1	95.6	21.23	6	1.4	4.28571
24 Hour	1	95.7	21.25	6	1.4	4.28571
24 Hour	1	95.7	21.27	6	1.4	4.28571
24 Hour	1	95.7	21.28	6	1.4	4.28571
24 Hour	1	100.8	21.3	6	1.4	4.28571
24 Hour	1	100.8	21.32	6	1.4	4.28571
24 Hour	1	100.8	21.33	6	1.4	4.28571
24 Hour	1	100.7	21.35	6	1.4	4.28571
24 Hour	1	100.7	21.37	6	1.4	4.28571
24 Hour	1	100.7	21.38	6	1.4	4.28571
24 Hour	1	100.7	21.4	6	1.4	4.28571
24 Hour	1	100.7	21.42	6	1.4	4.28571
24 Hour	1	100.7	21.43	6	1.4	4.28571
24 Hour	1	100.9	21.45	6	1.4	4.28571
24 Hour	1	100.9	21.47	6	1.4	4.28571
24 Hour	1	100.9	21.48	6	1.4	4.28571
24 Hour	1	100.9	21.5	6	1.4	4.28571
24 Hour	1	101	21.52	6	1.4	4.28571
24 Hour	1	101	21.53	6	1.4	4.28571
24 Hour	1	101	21.55	6	1.4	4.28571
24 Hour	1	101	21.57	6	1.4	4.28571
24 Hour	1	101	21.58	6	1.4	4.28571
24 Hour	1	101	21.6	6	1.4	4.28571
24 Hour	1	101	21.62	6	1.4	4.28571
24 Hour	1	100.9	21.63	6	1.4	4.28571
24 Hour	1	100.9	21.65	6	1.4	4.28571
24 Hour	1	100.8	21.67	6	1.4	4.28571
24 Hour	1	100.8	21.68	6	1.4	4.28571
24 Hour	1	100.8	21.7	6	1.4	4.28571
24 Hour	1	100.8	21.72	6	1.4	4.28571
24 Hour	1	100.7	21.73	6	1.4	4.28571
24 Hour	1	100.7	21.75	6	1.4	4.28571
24 Hour	1	100.7	21.77	6	1.4	4.28571
24 Hour	1	100.7	21.78	6	1.4	4.28571
24 Hour	1	100.7	21.8	6	1.4	4.28571
24 Hour	1	100.7	21.82	6	1.4	4.28571
24 Hour	1	100.6	21.83	6	1.4	4.28571
24 Hour	1	100.6	21.85	6	1.4	4.28571
24 Hour	1	100.6	21.87	6	1.4	4.28571
24 Hour	1	100.5	21.88	6	1.4	4.28571
24 Hour	1	100.5	21.9	6	1.4	4.28571
24 Hour	1	100.5	21.92	6	1.4	4.28571
24 Hour	1	100.4	21.93	6	1.4	4.28571
24 Hour	1	100.4	21.95	6	1.4	4.28571
24 Hour	1	100.4	21.97	6	1.4	4.28571
24 Hour	1	100.4	21.98	6	1.4	4.28571
24 Hour	1	100.4	22	6	1.4	4.28571
24 Hour	1	100.5	22.02	6	1.4	4.28571
24 Hour	1	100.5	22.03	6	1.4	4.28571
24 Hour	1	100.5	22.05	6	1.4	4.28571
24 Hour	1	100.5	22.07	6	1.4	4.28571
24 Hour	1	100.5	22.08	6	1.4	4.28571
24 Hour	1	100.5	22.1	6	1.4	4.28571
24 Hour	1	100.5	22.12	6	1.4	4.28571
24 Hour	1	100.4	22.13	6	1.4	4.28571
24 Hour	1	100.4	22.15	6	1.4	4.28571
24 Hour	1	100.3	22.17	6	1.4	4.28571
24 Hour	1	100.3	22.18	6	1.4	4.28571
24 Hour	1	100.3	22.2	6	1.4	4.28571
24 Hour	1	100.2	22.22	6	1.4	4.28571
24 Hour	1	100.2	22.23	6	1.4	4.28571
24 Hour	1	100.2	22.25	6	1.4	4.28571
24 Hour	1	100.2	22.27	6	1.4	4.28571
24 Hour	1	100.3	22.28	6	1.4	4.28571
24 Hour	1	100.3	22.3	6	1.4	4.28571
24 Hour	1	100.3	22.32	6	1.4	4.28571
24 Hour	1	100.3	22.33	6	1.4	4.28571
24 Hour	1	90.3	22.35	6	1.4	4.28571
24 Hour	1	90.2	22.37	6	1.4	4.28571
24 Hour	1	90.2	22.38	6	1.4	4.28571
24 Hour	1	90.1	22.4	6	1.4	4.28571
24 Hour	1	90	22.42	6	1.4	4.28571
24 Hour	1	90	22.43	6	1.4	4.28571
24 Hour	1	90	22.45	6	1.4	4.28571
24 Hour	1	89.9	22.47	6	1.4	4.28571
24 Hour	1	89.9	22.48	6	1.4	4.28571
24 Hour	1	89.9	22.5	6	1.4	4.28571
24 Hour	1	89.8	22.52	6	1.4	4.28571
24 Hour	1	89.8	22.53	6	1.4	4.28571
24 Hour	1	89.7	22.55	6	1.4	4.28571
24 Hour	1	89.7	22.57	6	1.4	4.28571
24 Hour	1	89.6	22.58	6	1.4	4.28571
24 Hour	1	89.6	22.6	6	1.4	4.28571
24 Hour	1	89.5	22.62	6	1.4	4.28571
24 Hour	1	89.5	22.63	6	1.4	4.28571
24 Hour	1	89.4	22.65	6	1.4	4.28571
24 Hour	1	89.3	22.67	6	1.4	4.28571
24 Hour	1	89.2	22.68	6	1.4	4.28571
24 Hour	1	89.2	22.7	6	1.4	4.28571
24 Hour	1	89.1	22.72	6	1.4	4.28571
24 Hour	1	89	22.73	6	1.4	4.28571
24 Hour	1	88.9	22.75	6	1.4	4.28571
24 Hour	1	99.9	22.77	6	1.4	4.28571
24 Hour	1	100	22.78	6	1.4	4.28571
24 Hour	1	100	22.8	6	1.4	4.28571
24 Hour	1	99.9	22.82	6	1.4	4.28571
24 Hour	1	99.9	22.83	6	1.4	4.28571
24 Hour	1	99.9	22.85	6	1.4	4.28571
24 Hour	1	99.9	22.87	6	1.4	4.28571
24 Hour	1	99.8	22.88	6	1.4	4.28571
24 Hour	1	99.8	22.9	6	1.4	4.28571
24 Hour	1	99.8	22.92	6	1.4	4.28571
24 Hour	1	99.8	22.93	6	1.4	4.28571
24 Hour	1	99.7	22.95	6	1.4	4.28571
24 Hour	1	99.7	22.97	6	1.4	4.28571
24 Hour	1	99.7	22.98	6	1.4	4.28571
24 Hour	1	99.7	23	6	1.4	4.28571
24 Hour	1	99.6	23.02	6	1.4	4.28571
24 Hour	1	99.6	23.03	6	1.4	4.28571
24 Hour	1	99.6	23.05	6	1.4	4.28571
24 Hour	1	99.6	23.07	6	1.4	4.28571
24 Hour	1	99.5	23.08	6	1.4	4.28571
24 Hour	1	99.5	23.1	6	1.4	4.28571
24 Hour	1	99.4	23.12	6	1.4	4.28571
24 Hour	1	99.4	23.13	6	1.4	4.28571
24 Hour	1	99.4	23.15	6	1.4	4.28571
24 Hour	1	99.4	23.17	6	1.4	4.28571
24 Hour	1	99.3	23.18	6	1.4	4.28571
24 Hour	1	99.3	23.2	6	1.4	4.28571
24 Hour	1	99.2	23.22	6	1.4	4.28571
24 Hour	1	99.2	23.23	6	1.4	4.28571
24 Hour	1	99.1	23.25	6	1.4	4.28571
24 Hour	1	99.1	23.27	6	1.4	4.28571
24 Hour	1	99	23.28	6	1.4	4.28571
24 Hour	1	98.9	23.3	6	1.4	4.28571
24 Hour	1	98.8	23.32	6	1.4	4.28571
24 Hour	1	98.7	23.33	6	1.4	4.28571
24 Hour	1	98.5	23.35	6	1.4	4.28571
24 Hour	1	98.4	23.37	6	1.4	4.28571
24 Hour	1	98.3	23.38	6	1.4	4.28571
24 Hour	1	98.2	23.4	6	1.4	4.28571
24 Hour	1	98.1	23.42	6	1.4	4.28571
24 Hour	1	98	23.43	6	1.4	4.28571
24 Hour	1	97.9	23.45	6	1.4	4.28571
24 Hour	1	97.8	23.47	6	1.4	4.28571
24 Hour	1	100.9	23.48	6	1.4	4.28571
24 Hour	1	100.9	23.5	6	1.4	4.28571
24 Hour	1	100.9	23.52	6	1.4	4.28571
24 Hour	1	100.9	23.53	6	1.4	4.28571
24 Hour	1	101	23.55	6	1.4	4.28571
24 Hour	1	101	23.57	6	1.4	4.28571
24 Hour	1	101	23.58	6	1.4	4.28571
24 Hour	1	101	23.6	6	1.4	4.28571
24 Hour	1	101	23.62	6	1.4	4.28571
24 Hour	1	101	23.63	6	1.4	4.28571
24 Hour	1	101	23.65	6	1.4	4.28571
24 Hour	1	100.9	23.67	6	1.4	4.28571
24 Hour	1	100.9	23.68	6	1.4	4.28571
24 Hour	1	100.8	23.7	6	1.4	4.28571
24 Hour	1	100.8	23.72	6	1.4	4.28571
24 Hour	1	100.8	23.73	6	1.4	4.28571
24 Hour	1	100.8	23.75	6	1.4	4.28571
24 Hour	1	100.7	23.77	6	1.4	4.28571
24 Hour	1	100.7	23.78	6	1.4	4.28571
24 Hour	1	100.7	23.8	6	1.4	4.28571
24 Hour	1	100.7	23.82	6	1.4	4.28571
24 Hour	1	100.7	23.83	6	1.4	4.28571
24 Hour	1	100.7	23.85	6	1.4	4.28571
24 Hour	1	100.6	23.87	6	1.4	4.28571
24 Hour	1	100.6	23.88	6	1.4	4.28571
24 Hour	1	100.6	23.9	6	1.4	4.28571
24 Hour	1	100.5	23.92	6	1.4	4.28571
24 Hour	1	97.4	23.93	6	1.4	4.28571
24 Hour	1	97.3	23.95	6	1.4	4.28571
24 Hour	1	97.1	23.97	6	1.4	4.28571
24 Hour	1	96.9	23.98	6	1.4	4.28571
24 Hour	1	96.8	24	6	1.4	4.28571
24 Hour	1	96.7	24.02	6	1.4	4.28571
24 Hour	1	96.7	24.03	6	1.4	4.28571
24 Hour	1	87.2	24.05	6	1.4	4.28571
24 Hour	1	87.1	24.07	6	1.4	4.28571
24 Hour	1	87	24.08	6	1.4	4.28571
24 Hour	1	87	24.1	6	1.4	4.28571
24 Hour	1	87	24.12	6	1.4	4.28571
24 Hour	1	86.9	24.13	6	1.4	4.28571
24 Hour	1	86.9	24.15	6	1.4	4.28571
24 Hour	1	86.8	24.17	6	1.4	4.28571
24 Hour	1	86.8	24.18	6	1.4	4.28571
24 Hour	1	86.8	24.2	6	1.4	4.28571
24 Hour	1	86.8	24.22	6	1.4	4.28571
24 Hour	1	86.8	24.23	6	1.4	4.28571
24 Hour	1	86.8	24.25	6	1.4	4.28571
24 Hour	1	86.9	24.27	6	1.4	4.28571
24 Hour	1	87	24.28	6	1.4	4.28571
24 Hour	1	87.2	24.3	6	1.4	4.28571
24 Hour	1	87.5	24.32	6	1.4	4.28571
24 Hour	1	87.8	24.33	6	1.4	4.28571
24 Hour	1	88.1	24.35	6	1.4	4.28571
24 Hour	1	88.5	24.37	6	1.4	4.28571
24 Hour	1	88.8	24.38	6	1.4	4.28571
24 Hour	1	89.2	24.4	6	1.4	4.28571
24 Hour	1	89.5	24.42	6	1.4	4.28571
24 Hour	1	89.8	24.43	6	1.4	4.28571
24 Hour	1	90.1	24.45	6	1.4	4.28571
24 Hour	1	90.3	24.47	6	1.4	4.28571
24 Hour	1	90.5	24.48	6	1.4	4.28571
24 Hour	1	90.6	24.5	6	1.4	4.28571
24 Hour	1	90.8	24.52	6.2	1.4	4.42857
24 Hour	1	90.9	24.53	6.2	1.4	4.42857
24 Hour	1	91	24.55	6.2	1.4	4.42857
24 Hour	1	91.2	24.57	6.2	1.4	4.42857
24 Hour	1	91.3	24.58	6.2	1.4	4.42857
24 Hour	1	91.4	24.6	6.2	1.4	4.42857
24 Hour	1	91.5	24.62	6.2	1.4	4.42857
24 Hour	1	91.6	24.63	6.2	1.4	4.42857
24 Hour	1	91.7	24.65	6.2	1.4	4.42857
24 Hour	1	91.8	24.67	6.2	1.4	4.42857
24 Hour	1	91.9	24.68	6.2	1.4	4.42857
24 Hour	1	91.9	24.7	6.2	1.4	4.42857
24 Hour	1	92	24.72	6.2	1.4	4.42857
24 Hour	1	92	24.73	6.2	1.4	4.42857
24 Hour	1	92	24.75	6.2	1.4	4.42857
24 Hour	1	91.9	24.77	6.2	1.4	4.42857
24 Hour	1	91.9	24.78	6.2	1.4	4.42857
24 Hour	1	91.9	24.8	6.2	1.4	4.42857
24 Hour	1	92	24.82	6.2	1.4	4.42857
24 Hour	1	92	24.83	6.2	1.4	4.42857
24 Hour	1	92	24.85	6.2	1.4	4.42857
24 Hour	1	92.1	24.87	6.2	1.4	4.42857
24 Hour	1	92.1	24.88	6.2	1.4	4.42857
24 Hour	1	92.1	24.9	6.2	1.4	4.42857
24 Hour	1	92.2	24.92	6.2	1.4	4.42857
24 Hour	1	92.2	24.93	6.2	1.4	4.42857
24 Hour	1	92.2	24.95	6.2	1.4	4.42857
24 Hour	1	92.2	24.97	6.2	1.4	4.42857
24 Hour	1	92.2	24.98	6.2	1.4	4.42857
24 Hour	1	95.8	25	6.2	1.4	4.42857
24 Hour	1	95.8	25.02	6.2	1.4	4.42857
24 Hour	1	95.8	25.03	6.2	1.4	4.42857
24 Hour	1	95.8	25.05	6.2	1.4	4.42857
24 Hour	1	95.8	25.07	6.2	1.4	4.42857
24 Hour	1	95.7	25.08	6.2	1.4	4.42857
24 Hour	1	95.7	25.1	6.2	1.4	4.42857
24 Hour	1	95.7	25.12	6.2	1.4	4.42857
24 Hour	1	95.7	25.13	6.2	1.4	4.42857
24 Hour	1	95.7	25.15	6.2	1.4	4.42857
24 Hour	1	95.7	25.17	6.2	1.4	4.42857
24 Hour	1	95.7	25.18	6.2	1.4	4.42857
24 Hour	1	95.6	25.2	6.2	1.4	4.42857
24 Hour	1	95.6	25.22	6.2	1.4	4.42857
24 Hour	1	95.6	25.23	6.2	1.4	4.42857
24 Hour	1	95.6	25.25	6.2	1.4	4.42857
24 Hour	1	95.6	25.27	6.2	1.4	4.42857
24 Hour	1	95.6	25.28	6.2	1.4	4.42857
24 Hour	1	95.6	25.3	6.2	1.4	4.42857
24 Hour	1	95.6	25.32	6.2	1.4	4.42857
24 Hour	1	95.5	25.33	6.2	1.4	4.42857
24 Hour	1	95.5	25.35	6.2	1.4	4.42857
24 Hour	1	95.5	25.37	6.2	1.4	4.42857
24 Hour	1	95.5	25.38	6.2	1.4	4.42857
24 Hour	1	95.4	25.4	6.2	1.4	4.42857
24 Hour	1	95.4	25.42	6.2	1.4	4.42857
24 Hour	1	95.4	25.43	6.2	1.4	4.42857
24 Hour	1	95.3	25.45	6.2	1.4	4.42857
24 Hour	1	95.3	25.47	6.2	1.4	4.42857
24 Hour	1	95.2	25.48	6.2	1.4	4.42857
24 Hour	1	95.1	25.5	6.2	1.4	4.42857
24 Hour	1	95	25.52	6.2	1.4	4.42857
24 Hour	1	95	25.53	6.2	1.4	4.42857
24 Hour	1	94.9	25.55	6.2	1.4	4.42857
24 Hour	1	94.8	25.57	6.2	1.4	4.42857
24 Hour	1	94.7	25.58	6.2	1.4	4.42857
24 Hour	1	94.6	25.6	6.2	1.4	4.42857
24 Hour	1	94.5	25.62	6.2	1.4	4.42857
24 Hour	1	94.5	25.63	6.2	1.4	4.42857
24 Hour	1	94.4	25.65	6.2	1.4	4.42857
24 Hour	1	94.4	25.67	6.2	1.4	4.42857
24 Hour	1	94.3	25.68	6.2	1.4	4.42857
24 Hour	1	94.3	25.7	6.2	1.4	4.42857
24 Hour	1	94.2	25.72	6.2	1.4	4.42857
24 Hour	1	94.2	25.73	6.2	1.4	4.42857
24 Hour	1	94.2	25.75	6.2	1.4	4.42857
24 Hour	1	94.1	25.77	6.2	1.4	4.42857
24 Hour	1	94.1	25.78	6.2	1.4	4.42857
24 Hour	1	94.1	25.8	6.2	1.4	4.42857
24 Hour	1	94	25.82	6.2	1.4	4.42857
24 Hour	1	94	25.83	6.2	1.4	4.42857
24 Hour	1	94	25.85	6.2	1.4	4.42857
24 Hour	1	94	25.87	6.2	1.4	4.42857
24 Hour	1	94	25.88	6.2	1.4	4.42857
24 Hour	1	94	25.9	6.2	1.4	4.42857
24 Hour	1	94	25.92	6.2	1.4	4.42857
24 Hour	1	93.9	25.93	6.2	1.4	4.42857
24 Hour	1	93.9	25.95	6.2	1.4	4.42857
24 Hour	1	93.8	25.97	6.2	1.4	4.42857
24 Hour	1	93.7	25.98	6.2	1.4	4.42857
24 Hour	1	93.6	26	6.2	1.4	4.42857
24 Hour	1	93.5	26.02	6.2	1.4	4.42857
24 Hour	1	93.4	26.03	6.2	1.4	4.42857
24 Hour	1	93.3	26.05	6.2	1.4	4.42857
24 Hour	1	93.3	26.07	6.2	1.4	4.42857
24 Hour	1	92	26.08	6.2	1.4	4.42857
24 Hour	1	92	26.1	6.2	1.4	4.42857
24 Hour	1	92.1	26.12	6.2	1.4	4.42857
24 Hour	1	92.1	26.13	6.2	1.4	4.42857
24 Hour	1	92.1	26.15	6.2	1.4	4.42857
24 Hour	1	92.2	26.17	6.2	1.4	4.42857
24 Hour	1	92.2	26.18	6.2	1.4	4.42857
24 Hour	1	92.2	26.2	6.2	1.4	4.42857
24 Hour	1	92.2	26.22	6.2	1.4	4.42857
24 Hour	1	92.2	26.23	6.2	1.4	4.42857
24 Hour	1	92.2	26.25	6.2	1.4	4.42857
24 Hour	1	92.2	26.27	6.2	1.4	4.42857
24 Hour	1	92.1	26.28	6.2	1.4	4.42857
24 Hour	1	92.1	26.3	6.2	1.4	4.42857
24 Hour	1	92.1	26.32	6.2	1.4	4.42857
24 Hour	1	92.1	26.33	6.2	1.4	4.42857
24 Hour	1	92.1	26.35	6.2	1.4	4.42857
24 Hour	1	92	26.37	6.2	1.4	4.42857
24 Hour	1	92	26.38	6.2	1.4	4.42857
24 Hour	1	91.9	26.4	6.2	1.4	4.42857
24 Hour	1	91.9	26.42	6.2	1.4	4.42857
24 Hour	1	91.9	26.43	6.2	1.4	4.42857
24 Hour	1	91.8	26.45	6.2	1.4	4.42857
24 Hour	1	91.8	26.47	6.2	1.4	4.42857
24 Hour	1	91.8	26.48	6.2	1.4	4.42857
24 Hour	1	91.7	26.5	6.2	1.4	4.42857
24 Hour	1	91.7	26.52	6.2	1.4	4.42857
24 Hour	1	91.6	26.53	6.2	1.4	4.42857
24 Hour	1	91.6	26.55	6.2	1.4	4.42857
24 Hour	1	91.6	26.57	6.2	1.4	4.42857
24 Hour	1	91.5	26.58	6.2	1.4	4.42857
24 Hour	1	91.5	26.6	6.2	1.4	4.42857
24 Hour	1	91.5	26.62	6.2	1.4	4.42857
24 Hour	1	91.5	26.63	6.2	1.4	4.42857
24 Hour	1	91.4	26.65	6.2	1.4	4.42857
24 Hour	1	91.4	26.67	6.2	1.4	4.42857
24 Hour	1	91.4	26.68	6.2	1.4	4.42857
24 Hour	1	91.4	26.7	6.2	1.4	4.42857
24 Hour	1	91.4	26.72	6.2	1.4	4.42857
24 Hour	1	91.4	26.73	6.2	1.4	4.42857
24 Hour	1	91.3	26.75	6.2	1.4	4.42857
24 Hour	1	91.3	26.77	6.2	1.4	4.42857
24 Hour	1	91.2	26.78	6.2	1.4	4.42857
24 Hour	1	91.2	26.8	6.2	1.4	4.42857
24 Hour	1	91.2	26.82	6.2	1.4	4.42857
24 Hour	1	91.1	26.83	6.2	1.4	4.42857
24 Hour	1	91.1	26.85	6.2	1.4	4.42857
24 Hour	1	91	26.87	6.2	1.4	4.42857
24 Hour	1	91	26.88	6.2	1.4	4.42857
24 Hour	1	91	26.9	6.2	1.4	4.42857
24 Hour	1	91	26.92	6.2	1.4	4.42857
24 Hour	1	91	26.93	6.2	1.4	4.42857
24 Hour	1	90.9	26.95	6.2	1.4	4.42857
24 Hour	1	90.9	26.97	6.2	1.4	4.42857
24 Hour	1	90.9	26.98	6.2	1.4	4.42857
24 Hour	1	90.9	27	6.2	1.4	4.42857
24 Hour	1	90.9	27.02	6.2	1.4	4.42857
24 Hour	1	90.9	27.03	6.2	1.4	4.42857
24 Hour	1	91	27.05	6.2	1.4	4.42857
24 Hour	1	91.2	27.07	6.2	1.4	4.42857
24 Hour	1	91.3	27.08	6.2	1.4	4.42857
24 Hour	1	91.6	27.1	6.2	1.4	4.42857
24 Hour	1	91.9	27.12	6.2	1.4	4.42857
24 Hour	1	92.3	27.13	6.2	1.4	4.42857
24 Hour	1	92.6	27.15	6.2	1.4	4.42857
24 Hour	1	93	27.17	6.2	1.4	4.42857
24 Hour	1	93.4	27.18	6.2	1.4	4.42857
24 Hour	1	93.8	27.2	6.2	1.4	4.42857
24 Hour	1	94.2	27.22	6.2	1.4	4.42857
24 Hour	1	94.5	27.23	6.2	1.4	4.42857
24 Hour	1	94.8	27.25	6.2	1.4	4.42857
24 Hour	1	95	27.27	6.2	1.4	4.42857
24 Hour	1	95.1	27.28	6.2	1.4	4.42857
24 Hour	1	95.2	27.3	6.2	1.4	4.42857
24 Hour	1	95.3	27.32	6.2	1.4	4.42857
24 Hour	1	95.3	27.33	6.2	1.4	4.42857
24 Hour	1	95.3	27.35	6.2	1.4	4.42857
24 Hour	1	95.4	27.37	6.2	1.4	4.42857
24 Hour	1	95.4	27.38	6.2	1.4	4.42857
24 Hour	1	95.4	27.4	6.2	1.4	4.42857
24 Hour	1	95.5	27.42	6.2	1.4	4.42857
24 Hour	1	95.6	27.43	6.2	1.4	4.42857
24 Hour	1	95.7	27.45	6.2	1.4	4.42857
24 Hour	1	95.7	27.47	6.2	1.4	4.42857
24 Hour	1	95.8	27.48	6.2	1.4	4.42857
24 Hour	1	95.9	27.5	6.2	1.4	4.42857
24 Hour	1	95.9	27.52	6.2	1.4	4.42857
24 Hour	1	95.3	27.53	6.2	1.4	4.42857
24 Hour	1	95.3	27.55	6.2	1.4	4.42857
24 Hour	1	95.4	27.57	6.2	1.4	4.42857
24 Hour	1	95.4	27.58	6.2	1.4	4.42857
24 Hour	1	95.4	27.6	6.2	1.4	4.42857
24 Hour	1	95.5	27.62	6.2	1.4	4.42857
24 Hour	1	95.6	27.63	6.2	1.4	4.42857
24 Hour	1	95.7	27.65	6.2	1.4	4.42857
24 Hour	1	95.7	27.67	6.2	1.4	4.42857
24 Hour	1	95.8	27.68	6.2	1.4	4.42857
24 Hour	1	95.9	27.7	6.2	1.4	4.42857
24 Hour	1	95.9	27.72	6.2	1.4	4.42857
24 Hour	1	95.9	27.73	6.2	1.4	4.42857
24 Hour	1	95.9	27.75	6.2	1.4	4.42857
24 Hour	1	95.8	27.77	6.2	1.4	4.42857
24 Hour	1	95.8	27.78	6.2	1.4	4.42857
24 Hour	1	95.7	27.8	6.2	1.4	4.42857
24 Hour	1	95.7	27.82	6.2	1.4	4.42857
24 Hour	1	95.6	27.83	6.2	1.4	4.42857
24 Hour	1	95.6	27.85	6.2	1.4	4.42857
24 Hour	1	95.6	27.87	6.2	1.4	4.42857
24 Hour	1	95.7	27.88	6.2	1.4	4.42857
24 Hour	1	95.7	27.9	6.2	1.4	4.42857
24 Hour	1	95.7	27.92	6.2	1.4	4.42857
24 Hour	1	95.8	27.93	6.2	1.4	4.42857
24 Hour	1	95.8	27.95	6.2	1.4	4.42857
24 Hour	1	95.8	27.97	6.2	1.4	4.42857
24 Hour	1	95.8	27.98	6.2	1.4	4.42857
24 Hour	1	95.7	28	6.2	1.4	4.42857
24 Hour	1	95.7	28.02	6.2	1.4	4.42857
24 Hour	1	95.6	28.03	6.2	1.4	4.42857
24 Hour	1	95.6	28.05	6.2	1.4	4.42857
24 Hour	1	95.5	28.07	6.2	1.4	4.42857
24 Hour	1	95.5	28.08	6.2	1.4	4.42857
24 Hour	1	95.4	28.1	6.2	1.4	4.42857
24 Hour	1	95.4	28.12	6.2	1.4	4.42857
24 Hour	1	95.3	28.13	6.2	1.4	4.42857
24 Hour	1	95.3	28.15	6.2	1.4	4.42857
24 Hour	1	95.3	28.17	6.2	1.4	4.42857
24 Hour	1	95.2	28.18	6.2	1.4	4.42857
24 Hour	1	95.2	28.2	6.2	1.4	4.42857
24 Hour	1	95.1	28.22	6.2	1.4	4.42857
24 Hour	1	95	28.23	6.2	1.4	4.42857
24 Hour	1	94.9	28.25	6.2	1.4	4.42857
24 Hour	1	94.7	28.27	6.2	1.4	4.42857
24 Hour	1	94.4	28.28	6.2	1.4	4.42857
24 Hour	1	94	28.3	6.2	1.4	4.42857
24 Hour	1	93.6	28.32	6.2	1.4	4.42857
24 Hour	1	93.1	28.33	6.2	1.4	4.42857
24 Hour	1	92.5	28.35	6.2	1.4	4.42857
24 Hour	1	92	28.37	6.2	1.4	4.42857
24 Hour	1	91.6	28.38	6.2	1.4	4.42857
24 Hour	1	91.3	28.4	6.2	1.4	4.42857
24 Hour	1	91.1	28.42	6.2	1.4	4.42857
24 Hour	1	91.2	28.43	6.2	1.4	4.42857
24 Hour	1	91.3	28.45	6.2	1.4	4.42857
24 Hour	1	91.6	28.47	6.2	1.4	4.42857
24 Hour	1	92	28.48	6.2	1.4	4.42857
24 Hour	1	92.5	28.5	6.2	1.4	4.42857
24 Hour	1	92.9	28.52	6.2	1.4	4.42857
24 Hour	1	93.4	28.53	6.2	1.4	4.42857
24 Hour	1	93.8	28.55	6.2	1.4	4.42857
24 Hour	1	94.2	28.57	6.2	1.4	4.42857
24 Hour	1	94.5	28.58	6.2	1.4	4.42857
24 Hour	1	94.7	28.6	6.2	1.4	4.42857
24 Hour	1	94.9	28.62	6.2	1.4	4.42857
24 Hour	1	95	28.63	6.2	1.4	4.42857
24 Hour	1	95.1	28.65	6.2	1.4	4.42857
24 Hour	1	95.2	28.67	6.2	1.4	4.42857
24 Hour	1	95.2	28.68	6.2	1.4	4.42857
24 Hour	1	95.3	28.7	6.2	1.4	4.42857
24 Hour	1	95.4	28.72	6.2	1.4	4.42857
24 Hour	1	95.5	28.73	6.2	1.4	4.42857
24 Hour	1	95.6	28.75	6.2	1.4	4.42857
24 Hour	1	95.6	28.77	6.2	1.4	4.42857
24 Hour	1	95.7	28.78	6.2	1.4	4.42857
24 Hour	1	95.8	28.8	6.2	1.4	4.42857
24 Hour	1	95.8	28.82	6.2	1.4	4.42857
24 Hour	1	95.8	28.83	6.2	1.4	4.42857
24 Hour	1	95.8	28.85	6.2	1.4	4.42857
24 Hour	1	95.8	28.87	6.2	1.4	4.42857
24 Hour	1	95.8	28.88	6.2	1.4	4.42857
24 Hour	1	95.8	28.9	6.2	1.4	4.42857
24 Hour	1	95.8	28.92	6.2	1.4	4.42857
24 Hour	1	95.7	28.93	6.2	1.4	4.42857
24 Hour	1	95.7	28.95	6.2	1.4	4.42857
24 Hour	1	95.7	28.97	6.2	1.4	4.42857
24 Hour	1	95.7	28.98	6.2	1.4	4.42857
24 Hour	1	95.7	29	6.2	1.4	4.42857
24 Hour	1	95.7	29.02	6.2	1.4	4.42857
24 Hour	1	95.7	29.03	6.2	1.4	4.42857
24 Hour	1	95.6	29.05	6.2	1.4	4.42857
24 Hour	1	95.6	29.07	6.2	1.4	4.42857
24 Hour	1	95.6	29.08	6.2	1.4	4.42857
24 Hour	1	95.6	29.1	6.2	1.4	4.42857
24 Hour	1	95.6	29.12	6.2	1.4	4.42857
24 Hour	1	95.6	29.13	6.2	1.4	4.42857
24 Hour	1	95.6	29.15	6.2	1.4	4.42857
24 Hour	1	95.6	29.17	6.2	1.4	4.42857
24 Hour	1	95.5	29.18	6.2	1.4	4.42857
24 Hour	1	95.5	29.2	6.2	1.4	4.42857
24 Hour	1	95.5	29.22	6.2	1.4	4.42857
24 Hour	1	95.5	29.23	6.2	1.4	4.42857
24 Hour	1	95.4	29.25	6.2	1.4	4.42857
24 Hour	1	95.4	29.27	6.2	1.4	4.42857
24 Hour	1	95.4	29.28	6.2	1.4	4.42857
24 Hour	1	95.3	29.3	6.2	1.4	4.42857
24 Hour	1	95.3	29.32	6.2	1.4	4.42857
24 Hour	1	95.2	29.33	6.2	1.4	4.42857
24 Hour	1	95.1	29.35	6.2	1.4	4.42857
24 Hour	1	95	29.37	6.2	1.4	4.42857
24 Hour	1	95	29.38	6.2	1.4	4.42857
24 Hour	1	94.9	29.4	6.2	1.4	4.42857
24 Hour	1	94.8	29.42	6.2	1.4	4.42857
24 Hour	1	94.7	29.43	6.2	1.4	4.42857
24 Hour	1	94.6	29.45	6.2	1.4	4.42857
24 Hour	1	94.5	29.47	6.2	1.4	4.42857
24 Hour	1	94.5	29.48	6.2	1.4	4.42857
24 Hour	1	94.4	29.5	6.2	1.4	4.42857
24 Hour	1	94.4	29.52	6.2	1.4	4.42857
24 Hour	1	94.3	29.53	6.2	1.4	4.42857
24 Hour	1	94.3	29.55	6.2	1.4	4.42857
24 Hour	1	94.2	29.57	6.2	1.4	4.42857
24 Hour	1	94.2	29.58	6.2	1.4	4.42857
24 Hour	1	94.2	29.6	6.2	1.4	4.42857
24 Hour	1	94.1	29.62	6.2	1.4	4.42857
24 Hour	1	94.1	29.63	6.2	1.4	4.42857
24 Hour	1	94.1	29.65	6.2	1.4	4.42857
24 Hour	1	94	29.67	6.2	1.4	4.42857
24 Hour	1	94	29.68	6.2	1.4	4.42857
24 Hour	1	94	29.7	6.2	1.4	4.42857
24 Hour	1	94	29.72	6.2	1.4	4.42857
24 Hour	1	94	29.73	6.2	1.4	4.42857
24 Hour	1	94	29.75	6.2	1.4	4.42857
24 Hour	1	94	29.77	6.2	1.4	4.42857
24 Hour	1	93.9	29.78	6.2	1.4	4.42857
24 Hour	1	93.9	29.8	6.2	1.4	4.42857
24 Hour	1	93.8	29.82	6.2	1.4	4.42857
24 Hour	1	93.7	29.83	6.2	1.4	4.42857
24 Hour	1	93.6	29.85	6.2	1.4	4.42857
24 Hour	1	93.5	29.87	6.2	1.4	4.42857
24 Hour	1	93.4	29.88	6.2	1.4	4.42857
24 Hour	1	93.3	29.9	6.2	1.4	4.42857
24 Hour	1	93.3	29.92	6.2	1.4	4.42857
24 Hour	1	93.3	29.93	6.2	1.4	4.42857
24 Hour	1	93.3	29.95	6.2	1.4	4.42857
24 Hour	1	93.3	29.97	6.2	1.4	4.42857
24 Hour	1	93.3	29.98	6.2	1.4	4.42857
24 Hour	1	93.3	30	6.2	1.4	4.42857
24 Hour	1	93.4	30.02	6.2	1.4	4.42857
24 Hour	1	93.5	30.03	6.2	1.4	4.42857
24 Hour	1	93.6	30.05	6.2	1.4	4.42857
24 Hour	1	93.7	30.07	6.2	1.4	4.42857
24 Hour	1	93.8	30.08	6.2	1.4	4.42857
24 Hour	1	93.9	30.1	6.2	1.4	4.42857
24 Hour	1	94.1	30.12	6.2	1.4	4.42857
24 Hour	1	94.2	30.13	6.2	1.4	4.42857
24 Hour	1	94.3	30.15	6.2	1.4	4.42857
24 Hour	1	94.5	30.17	6.2	1.4	4.42857
24 Hour	1	94.6	30.18	6.2	1.4	4.42857
24 Hour	1	94.7	30.2	6.2	1.4	4.42857
24 Hour	1	94.8	30.22	6.2	1.4	4.42857
24 Hour	1	94.8	30.23	6.2	1.4	4.42857
24 Hour	1	94.9	30.25	6.2	1.4	4.42857
24 Hour	1	94.9	30.27	6.2	1.4	4.42857
24 Hour	1	94.9	30.28	6.2	1.4	4.42857
24 Hour	1	94.9	30.3	6.2	1.4	4.42857
24 Hour	1	95	30.32	6.2	1.4	4.42857
24 Hour	1	95	30.33	6.2	1.4	4.42857
24 Hour	1	95	30.35	6.2	1.4	4.42857
24 Hour	1	95	30.37	6.2	1.4	4.42857
24 Hour	1	95	30.38	6.2	1.4	4.42857
24 Hour	1	95	30.4	6.2	1.4	4.42857
24 Hour	1	95	30.42	6.2	1.4	4.42857
24 Hour	1	95	30.43	6.2	1.4	4.42857
24 Hour	1	95	30.45	6.2	1.4	4.42857
24 Hour	1	95.1	30.47	6.2	1.4	4.42857
24 Hour	1	95.1	30.48	6.2	1.4	4.42857
24 Hour	1	95.1	30.5	6.2	1.4	4.42857
24 Hour	1	95.1	30.52	6.2	1.4	4.42857
24 Hour	1	95.1	30.53	6.2	1.4	4.42857
24 Hour	1	95	30.55	6.2	1.4	4.42857
24 Hour	1	95	30.57	6.2	1.4	4.42857
24 Hour	1	95	30.58	6.2	1.4	4.42857
24 Hour	1	95	30.6	6.2	1.4	4.42857
24 Hour	1	94.9	30.62	6.2	1.4	4.42857
24 Hour	1	94.9	30.63	6.2	1.4	4.42857
24 Hour	1	94.8	30.65	6.2	1.4	4.42857
24 Hour	1	94.8	30.67	6.2	1.4	4.42857
24 Hour	1	94.8	30.68	6.2	1.4	4.42857
24 Hour	1	94.8	30.7	6.2	1.4	4.42857
24 Hour	1	94.8	30.72	6.2	1.4	4.42857
24 Hour	1	94.8	30.73	6.2	1.4	4.42857
24 Hour	1	94.9	30.75	6.2	1.4	4.42857
24 Hour	1	95	30.77	6.2	1.4	4.42857
24 Hour	1	95.1	30.78	6.2	1.4	4.42857
24 Hour	1	95.2	30.8	6.2	1.4	4.42857
24 Hour	1	95.4	30.82	6.2	1.4	4.42857
24 Hour	1	95.5	30.83	6.2	1.4	4.42857
24 Hour	1	95.7	30.85	6.2	1.4	4.42857
24 Hour	1	95.8	30.87	6.2	1.4	4.42857
24 Hour	1	96	30.88	6.2	1.4	4.42857
24 Hour	1	96.2	30.9	6.2	1.4	4.42857
24 Hour	1	96.3	30.92	6.2	1.4	4.42857
24 Hour	1	96.5	30.93	6.2	1.4	4.42857
24 Hour	1	96.7	30.95	6.2	1.4	4.42857
24 Hour	1	96.9	30.97	6.2	1.4	4.42857
24 Hour	1	97.2	30.98	6.2	1.4	4.42857
24 Hour	1	97.4	31	6.2	1.4	4.42857
24 Hour	1	97.6	31.02	6.2	1.4	4.42857
24 Hour	1	97.8	31.03	6.2	1.4	4.42857
24 Hour	1	97.9	31.05	6.2	1.4	4.42857
24 Hour	1	98.1	31.07	6.2	1.4	4.42857
24 Hour	1	98.2	31.08	6.2	1.4	4.42857
24 Hour	1	98.3	31.1	6.2	1.4	4.42857
24 Hour	1	98.4	31.12	6.2	1.4	4.42857
24 Hour	1	98.5	31.13	6.2	1.4	4.42857
24 Hour	1	98.6	31.15	6.2	1.4	4.42857
24 Hour	1	98.6	31.17	6.2	1.4	4.42857
24 Hour	1	98.7	31.18	6.2	1.4	4.42857
24 Hour	1	98.7	31.2	6.2	1.4	4.42857
24 Hour	1	98.8	31.22	6.2	1.4	4.42857
24 Hour	1	98.8	31.23	6.2	1.4	4.42857
24 Hour	1	98.9	31.25	6.2	1.4	4.42857
24 Hour	1	100.8	31.27	6.2	1.4	4.42857
24 Hour	1	100.7	31.28	6.2	1.4	4.42857
24 Hour	1	100.7	31.3	6.2	1.4	4.42857
24 Hour	1	95.7	31.32	6.2	1.4	4.42857
24 Hour	1	95.7	31.33	6.2	1.4	4.42857
24 Hour	1	95.7	31.35	6.2	1.4	4.42857
24 Hour	1	95.8	31.37	6.2	1.4	4.42857
24 Hour	1	95.9	31.38	6.2	1.4	4.42857
24 Hour	1	96	31.4	6.2	1.4	4.42857
24 Hour	1	96.2	31.42	6.2	1.4	4.42857
24 Hour	1	96.3	31.43	6.2	1.4	4.42857
24 Hour	1	96.5	31.45	6.2	1.4	4.42857
24 Hour	1	96.6	31.47	6.2	1.4	4.42857
24 Hour	1	96.8	31.48	6.2	1.4	4.42857
24 Hour	1	96.9	31.5	6.2	1.4	4.42857
24 Hour	1	96.9	31.52	6.2	1.4	4.42857
24 Hour	1	97	31.53	6.2	1.4	4.42857
24 Hour	1	97	31.55	6.2	1.4	4.42857
24 Hour	1	97	31.57	6.2	1.4	4.42857
24 Hour	1	97	31.58	6.2	1.4	4.42857
24 Hour	1	97.1	31.6	6.2	1.4	4.42857
24 Hour	1	97.2	31.62	6.2	1.4	4.42857
24 Hour	1	97.3	31.63	6.2	1.4	4.42857
24 Hour	1	97.4	31.65	6.2	1.4	4.42857
24 Hour	1	97.6	31.67	6.2	1.4	4.42857
24 Hour	1	97.7	31.68	6.2	1.4	4.42857
24 Hour	1	97.8	31.7	6.2	1.4	4.42857
24 Hour	1	97.9	31.72	6.2	1.4	4.42857
24 Hour	1	98	31.73	6.2	1.4	4.42857
24 Hour	1	97.9	31.75	6.2	1.4	4.42857
24 Hour	1	97.9	31.77	6.2	1.4	4.42857
24 Hour	1	97.8	31.78	6.2	1.4	4.42857
24 Hour	1	97.7	31.8	6.2	1.4	4.42857
24 Hour	1	97.6	31.82	6.2	1.4	4.42857
24 Hour	1	97.5	31.83	6.2	1.4	4.42857
24 Hour	1	97.4	31.85	6.2	1.4	4.42857
24 Hour	1	97.3	31.87	6.2	1.4	4.42857
24 Hour	1	97.3	31.88	6.2	1.4	4.42857
24 Hour	1	97.4	31.9	6.2	1.4	4.42857
24 Hour	1	97.4	31.92	6.2	1.4	4.42857
24 Hour	1	97.5	31.93	6.2	1.4	4.42857
24 Hour	1	97.6	31.95	6.2	1.4	4.42857
24 Hour	1	97.7	31.97	6.2	1.4	4.42857
24 Hour	1	97.7	31.98	6.2	1.4	4.42857
24 Hour	1	97.7	32	6.2	1.4	4.42857
24 Hour	1	97.7	32.02	6.2	1.4	4.42857
24 Hour	1	97.6	32.03	6.2	1.4	4.42857
24 Hour	1	97.4	32.05	6.2	1.4	4.42857
24 Hour	1	97.3	32.07	6.2	1.4	4.42857
24 Hour	1	97.1	32.08	6.2	1.4	4.42857
24 Hour	1	96.9	32.1	6.2	1.4	4.42857
24 Hour	1	96.8	32.12	6.2	1.4	4.42857
24 Hour	1	96.7	32.13	6.2	1.4	4.42857
24 Hour	1	96.7	32.15	6.2	1.4	4.42857
24 Hour	1	96.7	32.17	6.2	1.4	4.42857
24 Hour	1	96.7	32.18	6.2	1.4	4.42857
24 Hour	1	96.7	32.2	6.2	1.4	4.42857
24 Hour	1	96.8	32.22	6.2	1.4	4.42857
24 Hour	1	96.9	32.23	6.2	1.4	4.42857
24 Hour	1	96.9	32.25	6.2	1.4	4.42857
24 Hour	1	97	32.27	6.2	1.4	4.42857
24 Hour	1	97	32.28	6.2	1.4	4.42857
24 Hour	1	96.9	32.3	6.2	1.4	4.42857
24 Hour	1	96.8	32.32	6.2	1.4	4.42857
24 Hour	1	96.7	32.33	6.2	1.4	4.42857
24 Hour	1	96.6	32.35	6.2	1.4	4.42857
24 Hour	1	96.4	32.37	6.2	1.4	4.42857
24 Hour	1	96.2	32.38	6.2	1.4	4.42857
24 Hour	1	96.1	32.4	6.2	1.4	4.42857
24 Hour	1	95.9	32.42	6.2	1.4	4.42857
24 Hour	1	95.8	32.43	6.2	1.4	4.42857
24 Hour	1	95.7	32.45	6.2	1.4	4.42857
24 Hour	1	95.7	32.47	6.2	1.4	4.42857
24 Hour	1	95.7	32.48	6.2	1.4	4.42857
24 Hour	1	95.7	32.5	6.2	1.4	4.42857
24 Hour	1	95.8	32.52	6.2	1.4	4.42857
24 Hour	1	95.8	32.53	6.2	1.4	4.42857
24 Hour	1	95.8	32.55	6.2	1.4	4.42857
24 Hour	1	95.8	32.57	6.2	1.4	4.42857
24 Hour	1	95.8	32.58	6.2	1.4	4.42857
24 Hour	1	95.7	32.6	6.2	1.4	4.42857
24 Hour	1	95.6	32.62	6.2	1.4	4.42857
24 Hour	1	95.5	32.63	6.2	1.4	4.42857
24 Hour	1	95.4	32.65	6.2	1.4	4.42857
24 Hour	1	95.2	32.67	6.2	1.4	4.42857
24 Hour	1	95	32.68	6.2	1.4	4.42857
24 Hour	1	94.9	32.7	6.2	1.4	4.42857
24 Hour	1	94.7	32.72	6.2	1.4	4.42857
24 Hour	1	94.6	32.73	6.2	1.4	4.42857
24 Hour	1	94.5	32.75	6.2	1.4	4.42857
24 Hour	1	94.4	32.77	6.2	1.4	4.42857
24 Hour	1	94.4	32.78	6.2	1.4	4.42857
24 Hour	1	94.4	32.8	6.2	1.4	4.42857
24 Hour	1	94.5	32.82	6.2	1.4	4.42857
24 Hour	1	94.5	32.83	6.2	1.4	4.42857
24 Hour	1	94.6	32.85	6.2	1.4	4.42857
24 Hour	1	94.6	32.87	6.2	1.4	4.42857
24 Hour	1	94.6	32.88	6.2	1.4	4.42857
24 Hour	1	94.7	32.9	6.2	1.4	4.42857
24 Hour	1	94.7	32.92	6.2	1.4	4.42857
24 Hour	1	94.6	32.93	6.2	1.4	4.42857
24 Hour	1	94.5	32.95	6.2	1.4	4.42857
24 Hour	1	94.4	32.97	6.2	1.4	4.42857
24 Hour	1	94.3	32.98	6.2	1.4	4.42857
24 Hour	1	94.1	33	6.2	1.4	4.42857
24 Hour	1	93.9	33.02	6.2	1.4	4.42857
24 Hour	1	93.7	33.03	6.2	1.4	4.42857
24 Hour	1	93.6	33.05	6.2	1.4	4.42857
24 Hour	1	93.5	33.07	6.2	1.4	4.42857
24 Hour	1	93.4	33.08	6.2	1.4	4.42857
24 Hour	1	93.3	33.1	6.2	1.4	4.42857
24 Hour	1	93.3	33.12	6.2	1.4	4.42857
24 Hour	1	93.3	33.13	6.2	1.4	4.42857
24 Hour	1	93.4	33.15	6.2	1.4	4.42857
24 Hour	1	93.4	33.17	6.2	1.4	4.42857
24 Hour	1	93.5	33.18	6.2	1.4	4.42857
24 Hour	1	93.5	33.2	6.2	1.4	4.42857
24 Hour	1	93.5	33.22	6.2	1.4	4.42857
24 Hour	1	93.5	33.23	6.2	1.4	4.42857
24 Hour	1	93.4	33.25	6.2	1.4	4.42857
24 Hour	1	93.3	33.27	6.2	1.4	4.42857
24 Hour	1	93.1	33.28	6.2	1.4	4.42857
24 Hour	1	93	33.3	6.2	1.4	4.42857
[truncated: 70,021 more rows]

## Sheet: Fig 4 b, c, e, f , h, i
group	experiment	urine	time.min	wt.gm	urine.per.gm	flow	flow.per.gm	creatinine_venous	creatinine_urine	creatinine_clearance	oxygen	Time	VO2.per.gm	pH	lactate	glucose	gcr
24 Hour	1	0	1	1.4	0	4.5	3.21429	6.8	43.2	2.77714	298.6	1	1.16323	7.34	0	5.6	2.32347
24 Hour	1	0.2	11	1.4	0.142857	5.7	4.07143	7.2	42.8	3.48514	312.4	11	1.29925	7.35	0.3	5.8	2.12878
24 Hour	1	0.6	21	1.4	0.428571	6	4.28571	2.8	47.2	4.04571	326.7	21	1.17765	7.42	0.8	6.1	0.955102
24 Hour	1	0.9	31	1.4	0.642857	6.2	4.42857	1.8	48.2	4.26914	318.6	31	1.3281	7.46	1.2	5.9	1.87265
24 Hour	1	1.3	41	1.4	0.928571	6.5	4.64286	4.6	45.4	4.21571	344.2	41	1.02391	7.31	1.5	5.8	2.42755
24 Hour	1	1.5	51	1.4	1.07143	6.5	4.64286	6.5	43.5	4.03929	356.9	51	0.841119	7.15	1.8	5.7	2.89184
24 Hour	1	1.9	61	1.4	1.35714	6.5	4.64286	9.4	40.6	3.77	370.8	60	0.641058	7.08	2.1	5.8	2.42755
24 Hour	2	0	1	1.3	0	4.2	3.23077	7.2	42.8	2.76554	302.4	1	1.13114	7.45	0	5.8	1.68923
24 Hour	2	0.2	11	1.3	0.153846	4.6	3.53846	7.3	42.7	3.02185	320.8	11	1.03703	7.45	0.2	5.9	1.49626
24 Hour	2	0.5	21	1.3	0.384615	4.8	3.69231	2.4	47.6	3.51508	328.4	21	0.995129	7.35	0.9	5.7	2.29978
24 Hour	2	0.8	31	1.3	0.615385	5	3.84615	1.1	48.9	3.76154	334.1	31	0.968631	7.37	1.2	5.8	2.01099
24 Hour	2	1.2	41	1.3	0.923077	5.4	4.15385	4.5	45.5	3.78	341.3	41	0.953407	7.24	1.4	5.6	3.00264
24 Hour	2	1.5	51	1.3	1.15385	6	4.61538	6.3	43.7	4.03385	358.9	51	0.807526	7.06	1.6	5.5	3.7978
24 Hour	2	2.1	61	1.3	1.61538	6.3	4.84615	7.5	42.5	4.11923	381.3	60	0.511386	6.98	1.9	5.4	4.47231
24 Hour	3	0.1	1	1.6	0.0625	4.5	2.8125	6.2	43.8	2.46375	308.1	1	0.934999	7.36	0	5.8	1.47054
24 Hour	3	0.4	11	1.6	0.25	5	3.125	5.3	44.7	2.79375	324.1	11	0.883888	7.35	0.3	6	1.00893
24 Hour	3	0.8	21	1.6	0.5	5.3	3.3125	1.9	48.1	3.18662	331.7	21	0.858878	7.31	0.8	5.9	1.40071
24 Hour	3	1.1	31	1.6	0.6875	5.5	3.4375	1.2	48.8	3.355	340.7	31	0.795382	7.21	1.6	5.8	1.79732
24 Hour	3	1.4	41	1.6	0.875	5.9	3.6875	4.2	45.8	3.37775	348.2	41	0.767494	7.12	1.9	5.6	2.66554
24 Hour	3	1.8	51	1.6	1.125	6.3	3.9375	5.9	44.1	3.47288	365.1	51	0.613242	7.11	2.2	5.8	2.05875
24 Hour	3	2.2	61	1.6	1.375	6.7	4.1875	7.2	42.8	3.5845	389.6	60	0.334137	7.02	2.3	5.8	2.18946
24 Hour	4	0.1	1	1.5	0.0666667	4.3	2.86667	8.2	41.8	2.39653	310.4	1	0.932567	7.32	0	5.7	1.78552
24 Hour	4	0.2	11	1.5	0.133333	5.3	3.53333	6.9	43.1	3.04573	319.3	11	1.05196	7.33	0.4	6.1	0.787429
24 Hour	4	0.6	21	1.5	0.4	5.8	3.86667	2.3	47.7	3.6888	330.5	21	1.01695	7.29	0.7	5.8	2.02171
24 Hour	4	1	31	1.5	0.666667	5.6	3.73333	2.7	47.3	3.53173	327.5	31	1.0166	7.32	1.1	5.9	1.57867
24 Hour	4	1.1	41	1.5	0.733333	5.7	3.8	5.3	44.7	3.3972	350.6	41	0.762637	7.29	1.6	5.6	2.74686
24 Hour	4	1.6	51	1.5	1.06667	5.8	3.86667	6.1	43.9	3.39493	360.2	51	0.660945	7.06	2	5.7	2.40838
24 Hour	4	2	61	1.5	1.33333	6.4	4.26667	8.6	41.4	3.5328	383.2	60	0.425105	7	2.2	5.6	3.08419
Control	1	0.1	1	1.6	0.0625	5	3.125	0.4	49.6	3.1	284.2	1	1.27042	7.43	0	6.1	0.696429
Control	1	0.5	11	1.6	0.3125	6.5	4.0625	1.8	48.2	3.91625	293.6	11	1.53316	7.48	0.4	6.1	0.905357
Control	1	0.7	21	1.6	0.4375	6.5	4.0625	3.1	46.9	3.81062	300.2	21	1.45004	7.5	0.7	6.2	0.499107
Control	1	1	31	1.6	0.625	6.5	4.0625	1.5	48.5	3.94062	302.8	31	1.4173	7.58	0.9	6.1	0.905357
Control	1	1.3	41	1.6	0.8125	6.5	4.0625	4.8	45.2	3.6725	314.1	41	1.27499	7.48	1.2	6.2	0.499107
Control	1	1.8	51	1.6	1.125	6.5	4.0625	6.3	43.7	3.55063	320.8	51	1.19061	7.23	1.7	5.9	1.71786
Control	1	2.2	61	1.6	1.375	6.5	4.0625	8.9	41.1	3.33937	341.8	60	0.926144	7.15	1.9	5.9	1.71786
Control	2	0.1	1	1.5	0.0666667	5	3.33333	0.8	49.2	3.28	289.4	1	1.30138	7.5	0	6	1.07619
Control	2	0.4	11	1.5	0.266667	8	5.33333	1.3	48.7	5.19467	298.6	11	1.9301	7.45	0.2	6	1.7219
Control	2	0.8	21	1.5	0.533333	8	5.33333	0.8	49.2	5.248	305.4	21	1.81767	7.38	0.5	6.2	0.655238
Control	2	1.1	31	1.5	0.733333	8	5.33333	2.1	47.9	5.10933	309.4	31	1.75154	7.4	1.2	6.1	1.18857
Control	2	1.7	41	1.5	1.13333	8	5.33333	1.6	48.4	5.16267	312.5	41	1.70029	7.28	1.4	6	1.7219
Control	2	2	51	1.5	1.33333	8	5.33333	3.3	46.7	4.98133	319.5	51	1.58455	7.11	1.3	6.1	1.18857
Control	2	2.2	61	1.5	1.46667	8	5.33333	6.9	43.1	4.59733	329.4	60	1.42087	7.05	1.7	6	1.7219
Control	3	0.1	1	1.4	0.0714286	5.5	3.92857	1.8	48.2	3.78714	266.7	1	1.81022	7.41	0	6.2	0.482653
Control	3	0.5	11	1.4	0.357143	8	5.71429	0.3	49.7	5.68	267.4	11	2.62065	7.43	0.4	6.1	1.27347
Control	3	0.9	21	1.4	0.642857	8.5	6.07143	2.8	47.2	5.73143	288.5	21	2.38731	7.25	0.4	6.1	1.35306
Control	3	1.2	31	1.4	0.857143	8.5	6.07143	1.7	48.3	5.865	297.5	31	2.21792	7.2	0.8	6	1.9602
Control	3	1.7	41	1.4	1.21429	9	6.42857	3.3	46.7	6.00429	301.5	41	2.26867	7.14	1.4	5.9	2.71837
Control	3	2.1	51	1.4	1.5	9	6.42857	2.8	47.2	6.06857	312.4	51	2.05145	7.12	1.5	5.6	4.64694
Control	3	2.4	61	1.4	1.71429	9	6.42857	6.1	43.9	5.64429	318.5	60	1.92988	7.02	1.9	5.5	5.2898
Control	4	0.1	1	1.5	0.0666667	4.5	3	0.9	49.1	2.946	279.6	1	1.26238	7.42	0	6.1	0.668571
Control	4	0.4	11	1.5	0.266667	8	5.33333	1.1	48.9	5.216	284.3	11	2.16653	7.44	0.1	6	1.7219
Control	4	0.8	21	1.5	0.533333	8.5	5.66667	2.1	47.9	5.42867	292.5	21	2.15789	7.39	0.2	6.1	1.26286
Control	4	1	31	1.5	0.666667	8.5	5.66667	1.9	48.1	5.45133	300.2	31	2.02263	7.29	0.7	6	1.82952
Control	4	1.5	41	1.5	1	9	6	2.3	47.7	5.724	308.5	41	1.98722	7.24	1	6.2	0.737143
Control	4	1.9	51	1.5	1.26667	9	6	3.1	46.9	5.628	319.5	51	1.78262	7.18	1.2	6.1	1.33714
Control	4	2.3	61	1.5	1.53333	9.5	6.33333	5.7	44.3	5.61133	325.8	60	1.75797	7.09	1.5	5.8	3.31143
V-N	1	0	1	1.4	0	2.4	1.71429	16.3	33.7	1.15543	330.8	1	0.44927	7.04	0	4.8	2.61061
V-N	1	0.1	11	1.4	0.0714286	3.8	2.71429	14.6	35.4	1.92171	339.4	11	0.638981	7.11	0.7	4.8	4.13347
V-N	1	0.3	21	1.4	0.214286	4.3	3.07143	9.3	40.7	2.50014	346.2	21	0.658312	7.19	1.8	5.1	3.75592
V-N	1	0.7	31	1.4	0.5	5	3.57143	8.2	41.8	2.98571	361.7	31	0.593871	7.34	1.9	5.5	2.93878
V-N	1	1.3	41	1.4	0.928571	5.2	3.71429	13.8	36.2	2.68914	374.5	41	0.470243	7.19	2.1	5.8	1.94204
V-N	1	1.6	51	1.4	1.14286	5.3	3.78571	16.1	33.9	2.56671	386.7	51	0.336111	7.09	2.4	5.1	4.62939
V-N	1	1.9	61	1.4	1.35714	5.3	3.78571	22.6	27.4	2.07457	397.5	60	0.209365	6.87	2.6	4.9	5.38653
V-N	2	0	1	1.6	0	2.8	1.75	17.1	32.9	1.1515	328.1	1	0.473277	7.01	0	4.7	2.84
V-N	2	0.1	11	1.6	0.0625	3.3	2.0625	16.4	33.6	1.386	334.9	11	0.514313	7.21	0.5	4.8	3.14089
V-N	2	0.4	21	1.6	0.25	4	2.5	10.6	39.4	1.97	341.7	21	0.57071	7.36	1.2	5.3	2.55714
V-N	2	0.9	31	1.6	0.5625	4.4	2.75	9.3	40.7	2.2385	351.1	31	0.547646	7.42	1.6	5.7	1.71286
V-N	2	1.4	41	1.6	0.875	4.9	3.0625	12.5	37.5	2.29688	358.2	41	0.542473	7.18	2.1	5.7	1.9075
V-N	2	1.8	51	1.6	1.125	5.3	3.3125	15.9	34.1	2.25913	361.1	51	0.556977	7.05	2.3	5.1	4.05071
V-N	2	2.2	61	1.6	1.375	5.6	3.5	19.6	30.4	2.128	374.4	60	0.444199	6.72	2.8	4.4	6.73
V-N	3	0	1	1.5	0	3.2	2.13333	14.9	35.1	1.4976	318.4	1	0.641097	7.12	0	5	2.8221
V-N	3	0.1	11	1.5	0.0666667	3.5	2.33333	14.3	35.7	1.666	324.8	11	0.654906	7.19	1.1	5.1	2.85333
V-N	3	0.4	21	1.5	0.266667	4	2.66667	13.9	36.1	1.92533	330.7	21	0.699691	7.29	1.5	5.1	3.26095
V-N	3	0.8	31	1.5	0.533333	4.2	2.8	13.2	36.8	2.0608	338.4	31	0.667839	7.31	2.1	5.4	2.584
V-N	3	1.2	41	1.5	0.8	4.4	2.93333	17.9	32.1	1.8832	346.1	41	0.629622	7.24	2.5	5.8	1.53371
V-N	3	1.5	51	1.5	1	5.3	3.53333	19.6	30.4	2.14827	384.1	51	0.342182	7.06	2.9	5.3	3.6141
V-N	3	1.9	61	1.5	1.26667	5.6	3.73333	21.4	28.6	2.13547	399.4	60	0.184479	6.63	3.1	4.7	6.05867
V-N	4	0	1	1.5	0	2.7	1.8	15.8	34.2	1.2312	325.9	1	0.499075	7.1	0	4.7	2.92114
V-N	4	0.1	11	1.5	0.0666667	3.4	2.26667	17.4	32.6	1.47787	330.5	11	0.596142	7.16	0.8	4.9	3.22514
V-N	4	0.3	21	1.5	0.2	4.3	2.86667	15.6	34.4	1.97227	328.4	21	0.772607	7.32	1.5	5	3.79219
V-N	4	0.8	31	1.5	0.533333	4.5	3	10.4	39.6	2.376	347.9	31	0.627192	7.38	2.2	5.3	3.06857
V-N	4	1.3	41	1.5	0.866667	4.7	3.13333	14.3	35.7	2.2372	362.5	41	0.513253	7.2	2.7	5.6	2.26495
V-N	4	1.7	51	1.5	1.13333	5.2	3.46667	17.5	32.5	2.25333	375.2	51	0.431371	7	2.8	5.3	3.5459
V-N	4	2	61	1.5	1.33333	5.5	3.66667	20.5	29.5	2.16333	385.1	60	0.343728	6.56	3	4.9	5.21714
VMP	1	0	1	1.5	0	2.5	1.66667	13.8	36.2	1.20667	325.1	1	0.46624	7.12	0	5.1	2.0381
VMP	1	0.1	11	1.5	0.0666667	4.3	2.86667	11.9	38.1	2.1844	331.4	11	0.745947	7.21	0.2	5	3.79219
VMP	1	0.4	21	1.5	0.266667	5	3.33333	6.1	43.9	2.92667	342.7	21	0.750613	7.29	1.2	5.3	3.40952
VMP	1	0.9	31	1.5	0.6	5.8	3.86667	4.8	45.2	3.49547	354.1	31	0.734063	7.4	1.5	5.7	2.40838
VMP	1	1.5	41	1.5	1	5.5	3.66667	9.9	40.1	2.94067	359.4	41	0.635851	7.19	1.8	6	1.18381
VMP	1	1.9	51	1.5	1.26667	5.5	3.66667	12.8	37.2	2.728	378.4	51	0.419885	7.12	2.1	5.6	2.65048
VMP	1	2.4	61	1.5	1.6	5.5	3.66667	16.9	33.1	2.42733	389.1	60	0.298261	7.08	2.3	5.3	3.75048
VMP	2	0	1	1.4	0	2.8	2	11.8	38.2	1.528	318.9	1	0.597928	7.21	0	5.4	1.84571
VMP	2	0.1	11	1.4	0.0714286	4	2.85714	10.6	39.4	2.25143	325.1	11	0.799269	7.31	0.4	5.1	3.49388
VMP	2	0.4	21	1.4	0.285714	4.3	3.07143	4.7	45.3	2.78271	330.4	21	0.80875	7.38	1.1	5.5	2.52735
VMP	2	0.8	31	1.4	0.571429	5.3	3.78571	1.5	48.5	3.67214	338.4	31	0.902946	7.3	1.4	5.9	1.60082
VMP	2	1.7	41	1.4	1.21429	5.6	4	7.9	42.1	3.368	345.8	41	0.862296	7.24	1.9	5.9	1.69143
VMP	2	2.1	51	1.4	1.5	6.2	4.42857	11.5	38.5	3.41	384.2	51	0.427508	7.1	2.2	5.3	4.5298
VMP	2	2.6	61	1.4	1.85714	6.5	4.64286	15.4	34.6	3.21286	388.5	60	0.386304	7	2.4	5.2	5.21327
VMP	3	0	1	1.6	0	3	1.875	10.9	39.1	1.46625	310.4	1	0.609964	7.14	0	5.2	2.10536
VMP	3	0.2	11	1.6	0.125	3.9	2.4375	13.8	36.2	1.76475	319.4	11	0.724947	7.19	0.8	5.2	2.73696
VMP	3	0.5	21	1.6	0.3125	4.1	2.5625	5.8	44.2	2.26525	321.2	21	0.747825	7.34	1	5.3	2.62107
VMP	3	1	31	1.6	0.625	4.7	2.9375	3.5	46.5	2.73188	329.4	31	0.782591	7.5	1.9	6.2	0.360893
VMP	3	1.9	41	1.6	1.1875	5	3.125	6.1	43.9	2.74375	331.8	41	0.809294	7.2	2.2	6.1	0.696429
VMP	3	2.6	51	1.6	1.625	5.7	3.5625	12.8	37.2	2.6505	342.5	51	0.804427	7.08	2.6	5.5	2.93143
VMP	3	3.2	61	1.6	2	5.7	3.5625	14.1	35.9	2.55788	389.4	60	0.286475	7.04	2.8	4.9	5.06893
VMP	4	0.1	1	1.4	0.0714286	2.6	1.85714	12.5	37.5	1.39286	320.6	1	0.545432	7.19	0	5	2.45673
VMP	4	0.2	11	1.4	0.142857	3.9	2.78571	14.2	35.8	1.99457	329.5	11	0.74129	7.25	0.5	4.8	4.24224
VMP	4	0.4	21	1.4	0.285714	4.3	3.07143	7.3	42.7	2.623	338.2	21	0.734483	7.34	0.9	5.2	3.44878
VMP	4	0.8	31	1.4	0.571429	4.9	3.5	2.9	47.1	3.297	349.6	31	0.713279	7.4	1	5.3	3.58
VMP	4	1.6	41	1.4	1.14286	5.2	3.71429	8.4	41.6	3.09029	341.8	41	0.846761	7.28	1.6	5.8	1.94204
VMP	4	2	51	1.4	1.42857	5.5	3.92857	10.3	39.7	3.11929	358.4	51	0.693448	7.06	1.8	5.3	4.01837
VMP	4	2.6	61	1.4	1.85714	6.2	4.42857	16.5	33.5	2.96714	395.1	60	0.277866	7	2.2	4.8	6.74408
VS55	1	0	1	1.6	0	0.3	0.1875	27.4	22.6	0.08475	341.8	1	0.0427451	7.15	0	3.4	0.548036
VS55	1	0	11	1.6	0	0.5	0.3125	28.8	21.2	0.1325	356.1	11	0.0573888	7	1.8	3.5	0.882143
VS55	1	0.1	21	1.6	0.0625	0.5	0.3125	35.1	14.9	0.093125	384.5	21	0.0298763	6.93	1.9	3.6	0.850893
VS55	1	0.2	31	1.6	0.125	0.5	0.3125	37.5	12.5	0.078125	392.4	31	0.0222231	6.51	2	2.4	1.22589
VS55	1	0.6	41	1.6	0.375	0.5	0.3125	39.5	10.5	0.065625	391.5	41	0.023095	6.63	2.4	2.2	1.28839
VS55	1	0.9	51	1.6	0.5625	3.1	1.9375	42.1	7.9	0.306125	397.6	51	0.106551	6.57	1.1	1.8	8.76304
VS55	1	1.6	61	1.6	1	3.5	2.1875	44.8	5.2	0.2275	395.1	60	0.137252	6.89	1.2	0.3	13.175
VS55	2	0	1	1.7	0	0.2	0.117647	29.4	20.6	0.0484706	337.5	1	0.0283887	7.1	0	3.2	0.367395
VS55	2	0	11	1.7	0	0.3	0.176471	31.7	18.3	0.0645882	349.5	11	0.0360184	7.5	1.5	3.9	0.427563
VS55	2	0.1	21	1.7	0.0588235	0.3	0.176471	32.6	17.4	0.0614118	378.1	21	0.0203725	7.1	1.7	3.4	0.515798
VS55	2	0.2	31	1.7	0.117647	0.3	0.176471	34.6	15.4	0.0543529	392.4	31	0.0125495	6.92	1.8	2.6	0.656975
VS55	2	0.7	41	1.7	0.411765	0.3	0.176471	35.2	14.8	0.0522353	390.4	41	0.0136436	6.8	2.9	2.2	0.727563
VS55	2	1.1	51	1.7	0.647059	1.2	0.705882	38.1	11.9	0.168	398.6	51	0.0366311	6.2	1.2	1.4	3.47496
VS55	2	1.8	61	1.7	1.05882	2.5	1.47059	40.2	9.8	0.288235	397.5	60	0.0813294	6.1	1.1	0.5	8.56303
VS55	3	0	1	1.5	0	0.5	0.333333	30.6	19.4	0.129333	345.2	1	0.072478	7.8	0	3.8	0.840952
VS55	3	0	11	1.5	0	0.4	0.266667	31.5	18.5	0.0986667	364	11	0.0424411	7.2	1.4	3.4	0.779429
VS55	3	0	21	1.5	0	0.3	0.2	32.6	17.4	0.0696	389.4	21	0.0160828	7.7	1.9	3.1	0.644571
VS55	3	0.1	31	1.5	0.0666667	0.4	0.266667	34.5	15.5	0.0826667	394.2	31	0.0174757	6.74	2.1	2.3	1.07276
VS55	3	0.4	41	1.5	0.266667	0.4	0.266667	35.6	14.4	0.0768	399.2	41	0.0133424	6.3	3.1	2.4	1.0461
VS55	3	0.7	51	1.5	0.466667	1.4	0.933333	37.1	12.9	0.2408	397.1	51	0.0527744	6.1	1.1	3.6	2.54133
VS55	3	1.3	61	1.5	0.866667	2.2	1.46667	39.5	10.5	0.308	394.3	60	0.0956619	6.2	1.2	1.8	6.63352
VS55	4	0	1	1.6	0	0.3	0.1875	28.1	21.9	0.082125	332.5	1	0.0481507	7.14	0	3.5	0.529286
VS55	4	0	11	1.6	0	0.5	0.3125	30.5	19.5	0.121875	338.5	11	0.0744387	7.17	1.8	3.6	0.850893
VS55	4	0.1	21	1.6	0.0625	0.3	0.1875	33.7	16.3	0.061125	369.2	21	0.0268189	7.07	1.7	3.4	0.548036
VS55	4	0.2	31	1.6	0.125	0.4	0.25	35.2	14.8	0.074	399.2	31	0.0125085	6.73	1.9	2.7	0.905714
VS55	4	0.5	41	1.6	0.3125	0.4	0.25	37.4	12.6	0.063	391.9	41	0.018166	6.51	2.7	2.5	0.955714
VS55	4	1	51	1.6	0.625	0.4	0.25	39.2	10.8	0.054	402.6	51	0.0098735	6.17	1.9	2.2	1.03071
VS55	4	1.5	61	1.6	0.9375	2.7	1.6875	41.6	8.4	0.2835	405.2	60	0.0530449	6.04	1	1	8.98232

## Sheet: Fig 5
group	experiment	time.min	sodium.venous	sodium.urine	potassium.venous	potassium.urine	chloride.venous	chloride.urine	glucose.venous	glucose.urine
24 Hour	1	1	117	6	3.3	0.8	92	6	5.6	0.5
24 Hour	1	11	114	9	3.4	0.7	91	7	5.8	0.3
24 Hour	1	21	110	13	3.6	0.5	94	4	6.1	0
24 Hour	1	31	106	17	3.9	0.2	93	5	5.9	0.2
24 Hour	1	41	101	22	3.8	0.3	90	8	5.8	0.3
24 Hour	1	51	98	25	3.6	0.5	87	11	5.7	0.4
24 Hour	1	61	95	28	3.5	0.6	85	13	5.8	0.3
24 Hour	2	1	113	10	3.5	0.6	90	8	5.8	0.3
24 Hour	2	11	115	8	3.5	0.6	91	7	5.9	0.2
24 Hour	2	21	112	11	3.7	0.4	93	5	5.7	0.4
24 Hour	2	31	110	13	3.9	0.2	92	6	5.8	0.3
24 Hour	2	41	105	18	3.9	0.2	92	6	5.6	0.5
24 Hour	2	51	101	22	3.6	0.5	86	12	5.5	0.6
24 Hour	2	61	98	25	3.4	0.7	84	14	5.4	0.7
24 Hour	3	1	109	14	3.7	0.4	93	5	5.8	0.3
24 Hour	3	11	108	15	3.7	0.4	92	6	6	0.1
24 Hour	3	21	113	10	3.7	0.4	95	3	5.9	0.2
24 Hour	3	31	111	12	3.9	0.2	94	4	5.8	0.3
24 Hour	3	41	107	16	3.8	0.3	91	7	5.6	0.5
24 Hour	3	51	99	24	3.4	0.7	90	8	5.8	0.3
24 Hour	3	61	97	26	3.2	0.9	80	18	5.8	0.3
24 Hour	4	1	112	10	3.1	0.3	90	8	5.7	0.4
24 Hour	4	11	111	11	3.2	0.6	92	8	6.1	0.3
24 Hour	4	21	110	12	3.5	0.5	93	7	5.8	0.3
24 Hour	4	31	107	13	3.4	0.1	91	8	5.9	0.2
24 Hour	4	41	102	17	3.1	0.4	89	7	5.6	0.3
24 Hour	4	51	99	22	2.9	0.6	90	10	5.7	0.4
24 Hour	4	61	98	25	2.5	1.1	83	15	5.6	0.6
Control	1	1	120	4	3.6	0.5	97	3	6.1	0.1
Control	1	11	122	2	3.8	0.3	96	4	6.1	0.2
Control	1	21	121	3	3.9	0.2	99	1	6.2	0.1
Control	1	31	124	0	4	0.1	95	5	6.1	0.2
Control	1	41	120	4	4	0.1	94	6	6.2	0.4
Control	1	51	118	6	3.7	0.4	94	6	5.9	0.6
Control	1	61	117	7	3.6	0.5	92	8	5.9	0.5
Control	2	1	121	3	3.6	0.5	97	3	6	0.2
Control	2	11	119	5	3.7	0.4	99	1	6	0.2
Control	2	21	120	4	3.8	0.3	96	4	6.2	0.1
Control	2	31	125	2	3.9	0.2	99	1	6.1	0.2
Control	2	41	121	3	4.1	0	93	7	6	0.2
Control	2	51	120	4	3.8	0.3	94	6	6.1	0.2
Control	2	61	118	6	3.8	0.3	90	10	6	0.2
Control	3	1	119	5	3.7	0.4	99	1	6.2	0.1
Control	3	11	122	2	3.6	0.5	97	3	6.1	0.2
Control	3	21	123	1	3.7	0.4	97	3	6.1	0.2
Control	3	31	121	3	4.1	0	96	4	6	0.3
Control	3	41	119	5	4	0.1	97	3	5.9	0.4
Control	3	51	117	7	3.7	0.4	92	8	5.6	0.8
Control	3	61	118	6	3.7	0.4	90	10	5.5	0.7
Control	4	1	122	4	3.5	0.4	98	2	6.1	0.2
Control	4	11	125	3	3.6	0.6	97	3	6	0.2
Control	4	21	121	2	3.8	0.4	95	3	6.1	0.1
Control	4	31	122	2	4	0.3	96	2	6	0.3
Control	4	41	120	4	4.1	0.2	91	5	6.2	0.2
Control	4	51	119	6	3.8	0.3	90	5	6.1	0.6
Control	4	61	120	6	3.7	0.4	89	7	5.8	0.4
V-N	1	1	106	17	3	1.1	79	21	4.8	1.5
V-N	1	11	100	23	3.1	1	84	16	4.8	1.5
V-N	1	21	98	25	3.6	0.5	86	14	5.1	1.2
V-N	1	31	92	31	3.6	0.5	92	8	5.5	0.8
V-N	1	41	90	33	3	1.1	86	14	5.8	0.5
V-N	1	51	85	38	2.6	1.5	80	20	5.1	1.2
V-N	1	61	79	44	2.2	1.9	74	26	4.9	1.4
V-N	2	1	110	13	3.1	1	73	27	4.7	1.6
V-N	2	11	106	17	3.2	0.9	76	24	4.8	1.5
V-N	2	21	101	22	3.4	0.7	82	18	5.3	1
V-N	2	31	97	26	3.4	0.7	88	12	5.7	0.6
V-N	2	41	91	32	3.4	0.7	90	10	5.7	0.6
V-N	2	51	82	41	3.1	1	81	19	5.1	1.2
V-N	2	61	73	50	2.4	1.7	76	24	4.4	1.9
V-N	3	1	100	23	3.2	0.9	80	20	5	1.3
V-N	3	11	98	25	3.5	0.6	82	18	5.1	1.2
V-N	3	21	96	27	3.5	0.6	89	11	5.1	1.2
V-N	3	31	94	29	3.4	0.7	91	9	5.4	0.9
V-N	3	41	91	32	3.1	1	90	10	5.8	0.5
V-N	3	51	84	39	2.6	1.5	84	16	5.3	1
V-N	3	61	81	42	2.1	2	80	20	4.7	1.6
V-N	4	1	106	18	3.1	1.2	77	24	4.7	1.4
V-N	4	11	100	20	3.3	0.7	79	17	4.9	1.3
V-N	4	21	99	23	3.4	0.8	84	16	5	1
V-N	4	31	95	27	3.4	0.5	88	13	5.3	0.7
V-N	4	41	91	33	3.1	1.2	91	12	5.6	0.6
V-N	4	51	84	40	2.9	1.3	83	18	5.3	1
V-N	4	61	78	44	2.5	1.9	79	23	4.9	1.3
VMP	1	1	113	10	3.2	0.9	82	18	5.1	1.3
VMP	1	11	106	17	3.2	0.9	88	12	5	1.6
VMP	1	21	101	22	3.8	0.3	90	10	5.3	1
VMP	1	31	99	24	3.7	0.4	94	6	5.7	0.6
VMP	1	41	98	26	3.1	1	84	16	6	0.3
VMP	1	51	87	36	2.8	1.3	83	17	5.6	0.7
VMP	1	61	82	41	2.8	1.3	80	20	5.3	1
VMP	2	1	111	12	3.4	0.7	78	22	5.4	1.5
VMP	2	11	113	10	3.3	0.8	89	11	5.1	1.5
VMP	2	21	105	18	3.6	0.5	94	6	5.5	0.8
VMP	2	31	101	22	3.9	0.2	90	10	5.9	0.4
VMP	2	41	93	31	3.5	0.6	86	14	5.9	0.4
VMP	2	51	86	37	3.2	0.9	82	18	5.3	1
VMP	2	61	85	38	2.9	1.2	79	21	5.2	1.1
VMP	3	1	106	17	3.9	0.2	86	14	5.2	1.1
VMP	3	11	107	16	3.8	0.3	89	11	5.2	1.7
VMP	3	21	113	10	3.6	0.5	94	7	5.3	1.5
VMP	3	31	96	27	3.6	0.5	95	5	6.2	0.1
VMP	3	41	99	25	3.2	0.9	90	10	6.1	0.2
VMP	3	51	90	33	3.1	1	89	11	5.5	0.8
VMP	3	61	89	34	3	1.1	85	16	4.9	1.4
VMP	4	1	110	12	3.7	0.8	81	18	5	1.3
VMP	4	11	109	13	3.5	0.5	88	13	4.8	1.4
VMP	4	21	105	15	3.6	0.3	92	9	5.2	1.1
VMP	4	31	99	23	3.7	0.3	94	11	5.3	0.3
VMP	4	41	97	25	3.3	0.7	89	10	5.8	0.3
VMP	4	51	89	34	3.1	1.2	86	15	5.3	0.8
VMP	4	61	86	36	3	1.2	84	18	4.8	1.3
VS55	1	1	84	39	2.8	1.3	65	35	3.4	3
VS55	1	11	101	22	2.8	1.3	63	38	3.5	2.9
VS55	1	21	102	21	3.1	1	70	30	3.6	2.8
VS55	1	31	98	25	2.4	1.7	74	26	2.4	4
VS55	1	41	75	48	2.1	2	76	24	2.2	4.1
VS55	1	51	68	55	2	2.1	68	32	1.8	4.6
VS55	1	61	60	63	1.8	2.3	63	37	0.3	6
VS55	2	1	89	34	2.2	1.9	66	34	3.2	3.1
VS55	2	11	105	18	2.4	1.7	62	38	3.9	2.4
VS55	2	21	107	16	3	1.1	70	30	3.4	2.9
VS55	2	31	102	21	2.4	1.7	73	28	2.6	3.7
VS55	2	41	68	55	2.1	2	79	21	2.2	4.1
VS55	2	51	54	69	1.6	2.5	71	29	1.4	4.8
VS55	2	61	51	72	1.7	2.4	63	37	0.5	5.8
VS55	3	1	88	35	2.9	1.2	64	36	3.8	2.5
VS55	3	11	98	25	2.4	1.7	64	36	3.4	2.9
VS55	3	21	100	23	2.1	2	67	33	3.1	3.2
VS55	3	31	101	22	2.4	1.7	77	23	2.3	4
VS55	3	41	92	31	1.6	2.5	76	24	2.4	3.8
VS55	3	51	80	43	1.4	2.7	72	28	3.6	2.5
VS55	3	61	74	49	1.2	2.9	69	32	1.8	4.6
VS55	4	1	87	36	2.6	1.3	63	35	3.5	2.8
VS55	4	11	102	21	2.5	1.5	65	37	3.6	2.9
VS55	4	21	101	20	2.6	1.8	68	30	3.4	3
VS55	4	31	99	23	2.5	2	75	26	2.7	3.6
VS55	4	41	77	45	1.7	2.1	73	23	2.5	3.9
VS55	4	51	65	55	1.6	2.4	70	30	2.2	4.4
VS55	4	61	60	60	1.7	2.6	65	35	1	5.2

## Sheet: Fig 7
group	experiment	time.days	creatinine	potassium	sodium	lactate	pH	pCO2	bicarb	Hgb	wt	rel.wt
Control	1	-1	0.8	4.7	139.4	0.9	7.37	34.2	24.3	12.4	458	100
Control	1	0.5	1.1	4.8	142.1	1.4	7.34	36.2	23.9	8.1	457	99.7817
Control	1	1	1.3	4.8	145.1	1.1	7.36	35.1	26.8	7.9	458	100
Control	1	2	1	4.9	140.8	0.8	7.44	37.4	27.3	8	460	100.437
Control	1	3	1.1	4.6	142.1	0.9	7.35	33.5	24.3	8.1	461	100.655
Control	1	4	0.9	4.9	139.6	1.2	7.38	36.4	27.6	8.2	461	100.655
Control	1	5	0.8	4.8	138.2	0.8	7.41	35.1	30.1	8.3	462	100.873
Control	1	6	0.9	4.9	141.2	0.9	7.42	36.2	28.9	8.3	463	101.092
Control	1	7	1.1	4.8	142.8	1.1	7.39	37.2	25.9	8.5	463	101.092
Control	1	8	0.8	4.9	145.2	1.2	7.42	36.1	28.4	8.5	465	101.528
Control	1	9	0.7	4.8	141.3	1.1	7.48	38.1	30.1	8.8	466	101.747
Control	1	10	0.5	4.9	144.8	0.6	7.41	36.1	30.3	8.8	465	101.528
Control	1	11	0.9	4.9	144.3	0.8	7.39	32.5	24.2	8.9	468	102.183
Control	1	12	0.8	4.8	141.3	0.4	7.4	36.1	25.9	9.2	468	102.183
Control	1	13	1.1	5	137.6	0.9	7.39	38.4	27	9.2	467	101.965
Control	1	14	1.2	5.1	139.5	0.8	7.36	36.7	26.3	9.3	470	102.62
Control	1	15	0.8	4.9	140.2	0.6	7.41	38.7	30.1	9.5	471	102.838
Control	1	16	0.9	4.8	142.9	0.7	7.43	39.8	29	9.5	470	102.62
Control	1	17	0.8	4.7	138.9	0.7	7.41	34.1	27.3	9.8	472	103.057
Control	1	18	0.9	4.9	143.6	0.6	7.42	35.4	30.8	9.9	470	102.62
Control	1	19	1	4.9	141.2	0.5	7.39	36.8	27.8	10.2	473	103.275
Control	1	20	0.8	5.1	142.9	0.9	7.41	37.5	28.2	10.3	474	103.493
Control	1	21	0.9								474	103.493
Control	1	22	1.1								475	103.712
Control	1	23	0.8								474	103.493
Control	1	24	0.9								475	103.712
Control	1	25	0.7								476	103.93
Control	1	26	0.6								478	104.367
Control	1	27	0.8								479	104.585
Control	1	28	0.8								479	104.585
Control	1	29	0.8								480	104.803
Control	1	30	0.7								481	105.022
Control	2	-1	0.5	4.5	142.1	1.2	7.39	44.6	26.1	11.6	468	100
Control	2	0.5	1.1	4.8	143.7	1.6	7.42	48.5	30.4	8.2	464	99.1453
Control	2	1	1.1	5	142.3	1.1	7.39	43.9	25.7	8.3	466	99.5726
Control	2	2	1.1	5.1	141.8	1.2	7.35	44.5	23.7	8.4	465	99.359
Control	2	3	1	4.6	138.4	1.3	7.39	46.2	27	8.5	467	99.7863
Control	2	4	0.9	4.8	136.7	1.1	7.38	48.1	27.5	8.7	466	99.5726
Control	2	5	1.1	4.5	139.5	0.8	7.41	47.6	29.2	8.8	468	100
Control	2	6	1.1	4.7	140.5	0.9	7.42	43.8	27.5	8.8	469	100.214
Control	2	7	0.8	4.8	141.5	1.2	7.45	42.6	28.6	8.8	467	99.7863
Control	2	8	0.9	4.9	143.5	1.1	7.41	45.1	27.6	9	468	100
Control	2	9	0.8	5.1	139.1	1.2	7.38	44.3	25.3	9	469	100.214
Control	2	10	0.7	4.9	142.6	0.8	7.35	46.2	24.6	9.3	467	99.7863
Control	2	11	0.8	4.8	141.8	0.9	7.38	47.3	27	9.3	468	100
Control	2	12	0.7	4.9	143.5	1.1	7.39	43.5	25.4	9.5	469	100.214
Control	2	13	0.9	5	142.7	1.2	7.41	48.6	29.8	9.6	470	100.427
Control	2	14	0.8	4.8	143.4	1	7.43	49.2	31.6	9.7	471	100.641
Control	2	15	0.7	4.8	142.8	1	7.39	50.1	29.3	9.9	470	100.427
Control	2	16	0.8	4.7	140.8	1.1	7.42	48.6	30.5	10.1	472	100.855
Control	2	17	0.9	4.6	141.8	0.8	7.41	48.3	29.8	10.3	471	100.641
Control	2	18	0.8	4.9	143.7	0.7	7.46	41.3	28.4	10.4	472	100.855
Control	2	19	0.9	4.8	141.6	1.1	7.35	47.6	25.4	10.4	471	100.641
Control	2	20	0.8	4.8	142.7	0.9	7.38	43.5	24.9	10.6	473	101.068
Control	2	21	0.9								472	100.855
Control	2	22	0.8								475	101.496
Control	2	23	0.7								475	101.496
Control	2	24	0.6								476	101.709
Control	2	25	0.5								477	101.923
Control	2	26	0.6								478	102.137
Control	2	27	0.7								479	102.35
Control	2	28	0.8								480	102.564
Control	2	29	0.7								480	102.564
Control	2	30	0.6								482	102.991
Control	3	-1	0.6	4.6	144	1.1	7.42	45.8	28.7	12.4	453	100
Control	3	0.5	1.3	4.3	141	1.5	7.41	46.2	28.3	9.6	450	99.3377
Control	3	1	1.2	5.2	140	1.5	7.4	45.9	27.5	9.6	452	99.7792
Control	3	2	1.1	4.8	138	1.4	7.38	43.9	25.1	9.7	455	100.442
Control	3	3	0.9	4.7	142	1.1	7.43	47.3	30.3	9.7	458	101.104
Control	3	4	0.8	4.5	139	0.8	7.45	48.9	32.8	9.7	458	101.104
Control	3	5	0.9	4.3	143	0.9	7.41	46.5	28.5	9.7	459	101.325
Control	3	6	1	4.9	140	1.1	7.42	47.3	29.6	9.8	461	101.766
Control	3	7	0.9	5.1	136	1.3	7.43	48.1	30.9	9.8	462	101.987
Control	3	8	0.8	4.6	141	1.1	7.39	45.2	26.4	9.8	462	101.987
Control	3	9	0.9	4.7	140	0.8	7.42	47.8	30	9.9	463	102.208
Control	3	10	0.6	4.5	144	1.9	7.38	46.4	26.5	10.1	465	102.649
Control	3	11	0.7	4.1	149	1.1	7.39	45.8	26.8	10.1	467	103.091
Control	3	12	0.8	4.9	139	1.1	7.41	44.6	27.3	10.1	468	103.311
Control	3	13	0.7	4.3	143	1.2	7.42	47.3	29.6	10.1	468	103.311
Control	3	14	0.6	4.2	150	1	7.38	45.9	26.2	10.2	469	103.532
Control	3	15	0.5	4.3	142	0.8	7.41	44.2	27.1	10.3	471	103.974
Control	3	16	0.8	4.6	147	0.9	7.42	43.6	27.3	10.3	471	103.974
Control	3	17	0.9	4.8	148	0.8	7.45	50.1	33.6	10.4	472	104.194
Control	3	18	0.7	4.7	144	0.7	7.39	48.8	28.5	10.4	473	104.415
Control	3	19	0.9	5.1	140	1.1	7.41	49.3	30.2	10.5	475	104.857
Control	3	20	0.8	5.3	140	1.2	7.42	45.8	28.7	10.5	476	105.077
Control	3	21	0.6								477	105.298
Control	3	22	0.9								477	105.298
Control	3	23	0.7								478	105.519
Control	3	24	0.8								478	105.519
Control	3	25	0.5								478	105.519
Control	3	26	0.6								479	105.74
Control	3	27	0.4								480	105.96
Control	3	28	0.7								480	105.96
Control	3	29	0.5								479	105.74
Control	3	30	0.4								481	106.181
Control	4	-1	0.4	4.5	137	0.8	7.36	42.3	23.1	12.3	514	100
Control	4	0.5	1.1	5.1	145	1.5	7.41	41.7	25.5	10.5	515	100.195
Control	4	1	1.3	4.7	143	1.3	7.43	43.6	28	10.5	517	100.584
Control	4	2	1.1	4.6	149	1.1	7.42	42.4	26.6	10.6	515	100.195
Control	4	3	0.9	4.8	142	1.2	7.41	44.7	27.4	10.6	518	100.778
Control	4	4	1.1	5.1	140	0.8	7.44	43.6	28.6	10.6	519	100.973
Control	4	5	0.8	4.4	146	0.9	7.39	41.7	24.4	10.7	521	101.362
Control	4	6	0.6	4.9	143	1.1	7.39	43.7	25.6	10.6	520	101.167
Control	4	7	0.7	5.3	136	1.3	7.41	48.2	29.5	10.6	523	101.751
Control	4	8	0.5	4.6	139	0.9	7.38	47.5	27.2	10.7	523	101.751
Control	4	9	0.4	4.2	141	1.1	7.36	46.2	25.2	10.9	525	102.14
Control	4	10	0.6	4.9	143	0.8	7.42	43.8	27.5	10.9	524	101.946
Control	4	11	0.3	5.1	138	0.9	7.39	44.9	26.3	10.8	527	102.529
Control	4	12	0.3	4.3	142	0.8	7.44	46.2	30.3	10.9	530	103.113
Control	4	13	0.2	4.8	145	1.1	7.44	47.3	31	11.1	531	103.307
Control	4	14	0.4	4.4	141	1	7.38	45.8	26.2	11	534	103.891
Control	4	15	0.6	4.8	140	0.9	7.41	44.2	27.1	10.9	535	104.086
Control	4	16	0.4	4.9	139	0.8	7.39	47.6	27.8	11.1	535	104.086
Control	4	17	0.3	4.4	141	0.6	7.37	45.2	25.2	11.2	538	104.669
Control	4	18	0.2	4.8	138	0.5	7.36	46.4	25.3	11.1	539	104.864
Control	4	19	0.4	4.7	143	0.7	7.41	44.2	27.1	11.3	541	105.253
Control	4	20	0.5	4.4	144	0.6	7.39	47.5	27.8	11.2	542	105.447
Control	4	21	0.3								543	105.642
Control	4	22	0.6								543	105.642
Control	4	23	0.5								544	105.837
Control	4	24	0.4								543	105.642
Control	4	25	0.3								545	106.031
Control	4	26	0.5								544	105.837
Control	4	27	0.6								545	106.031
Control	4	28	0.4								546	106.226
Control	4	29	0.3								545	106.031
Control	4	30	0.3								547	106.42
Control	5	-1	0.6	4.2	135	0.7	7.43	46.5	29.8	11.9	486	100
Control	5	0.5	1.2	5.1	148	1.4	7.49	41.8	30.8	9.6	485	99.7942
Control	5	1	1.1	4.7	143	1.2	7.37	43.3	24.2	9.6	487	100.206
Control	5	2	1.1	4.9	139	1.3	7.41	47.5	29.1	9.5	486	100
Control	5	3	0.9	4.7	146	1.3	7.37	42.1	23.5	9.7	488	100.412
Control	5	4	0.8	5.2	142	1.1	7.39	46.6	27.3	9.7	489	100.617
Control	5	5	0.7	5.1	147	1.2	7.43	45.3	29.1	9.6	487	100.206
Control	5	6	0.5	4.9	138	0.8	7.39	41.9	24.5	9.8	490	100.823
Control	5	7	0.8	5.1	139	0.7	7.42	48.6	30.5	9.8	491	101.029
Control	5	8	0.6	4.8	140	0.9	7.45	47.7	32	9.9	493	101.44
Control	5	9	0.5	4.5	136	0.6	7.38	46.3	26.5	9.8	494	101.646
Control	5	10	0.3	4.6	139	0.8	7.41	47.6	29.2	10.1	494	101.646
Control	5	11	0.4	4.4	142	0.8	7.37	45.2	25.2	10	497	102.263
Control	5	12	0.5	4.5	144	0.9	7.42	46.9	29.4	10.1	497	102.263
Control	5	13	0.4	4.7	141	0.8	7.44	43.7	28.7	10	496	102.058
Control	5	14	0.6	4.9	145	0.9	7.36	48.2	26.3	10.1	499	102.675
Control	5	15	0.4	5.1	138	0.8	7.43	47.3	30.3	10.2	501	103.086
Control	5	16	0.5	4.8	140	1.1	7.48	46.1	33.2	10.2	500	102.881
Control	5	17	0.3	4.5	141	0.9	7.41	44.2	27.1	10.3	503	103.498
Control	5	18	0.6	4.6	144	0.8	7.37	47.4	26.5	10.2	504	103.704
Control	5	19	0.4	4.2	146	1.1	7.36	45.2	24.7	10.3	504	103.704
Control	5	20	0.5	4.8	142	0.9	7.47	48.8	34.3	10.4	503	103.498
Control	5	21	0.6								506	104.115
Control	5	22	0.5								509	104.733
Control	5	23	0.4								508	104.527
Control	5	24	0.3								510	104.938
Control	5	25	0.6								509	104.733
Control	5	26	0.4								510	104.938
Control	5	27	0.5								511	105.144
Control	5	28	0.4								510	104.938
Control	5	29	0.5								512	105.35
Control	5	30	0.3								512	105.35
VN	1	-1	0.8	4.3	138.4	0.6	7.41	42.3	25.9	12.1	461	100
VN	1	0.5	8.9	4.9	148.7	1.5	7.31	41.2	20	9.1	460	99.7831
VN	1	1	12.4	7.1	168.2	2.1	7.29	36.4	16.9	9.1	469	101.735
VN	1	2	12.6	7.2	170.2	2.2	7.28	37.2	16.9	9.1	472	102.386
VN	1	3	12.4	7.1	168.7	2.2	7.28	35.6	16.2	9.1	479	103.905
VN	1	4	12.1	7.1	167.2	2.1	7.29	37.4	17.4	9.2	482	104.555
VN	1	5	11.8	7	168.9	2.1	7.28	36.1	16.4	9.1	489	106.074
VN	1	6	11.2	6.8	165.2	2	7.29	38.2	17.7	9.2	489	106.074
VN	1	7	10.9	6.6	161.1	1.8	7.3	38.6	18.4	9.1	488	105.857
VN	1	8	10.2	6.5	158.4	1.8	7.31	38.9	18.9	9.2	485	105.206
VN	1	9	9.6	6.3	153.4	1.7	7.3	38.5	18.3	9.3	483	104.772
VN	1	10	9.1	6	150.7	1.6	7.31	38.8	18.9	9.3	482	104.555
VN	1	11	8.2	5.4	148.6	1.6	7.32	40.4	20.1	9.3	481	104.338
VN	1	12	7.6	5.3	147.2	1.6	7.31	40.8	19.9	9.5	474	102.82
VN	1	13	6.1	5	146.2	1.5	7.3	39.7	18.9	9.5	472	102.386
VN	1	14	5.1	4.9	149.2	1.5	7.31	41.1	20	9.6	471	102.169
VN	1	15	4	4.9	143.8	1.4	7.31	40.3	19.6	9.7	472	102.386
VN	1	16	3.1	4.8	146.3	0.9	7.35	48.6	25.9	9.9	473	102.603
VN	1	17	2.2	4.9	145.4	0.8	7.36	49.1	26.8	9.9	473	102.603
VN	1	18	1.3	4.8	141.7	0.8	7.37	47.2	26.4	10.1	473	102.603
VN	1	19	0.9	4.7	138.7	0.7	7.38	46.1	26.4	10.2	475	103.037
VN	1	20	0.8	4.8	137.4	0.8	7.39	44.2	25.9	10.2	475	103.037
VN	1	21	0.6								477	103.471
VN	1	22	0.9								478	103.688
VN	1	23	0.8								479	103.905
VN	1	24	0.8								481	104.338
VN	1	25	0.7								481	104.338
VN	1	26	0.6								482	104.555
VN	1	27	0.5								482	104.555
VN	1	28	0.5								482	104.555
VN	1	29	0.4								483	104.772
VN	1	30	0.6								485	105.206
VN	2	-1	0.7	4.5	141.4	0.3	7.42	46.3	29	12.3	458	100
VN	2	0.5	7.3	5.1	146.2	1.1	7.32	37.2	18.5	8.6	456	99.5633
VN	2	1	11.6	6.9	171.6	2.4	7.31	38.1	18.5	8.6	468	102.183
VN	2	2	12.1	6.9	169.5	2.3	7.29	36.7	17.1	8.6	471	102.838
VN	2	3	12.1	7	170.2	2.4	7.3	37.2	17.7	8.7	473	103.275
VN	2	4	12	7.1	168.7	2.4	7.3	37.6	17.9	8.7	476	103.93
VN	2	5	11.9	6.9	165.9	2.1	7.29	38	17.7	8.7	479	104.585
VN	2	6	11.9	6.8	169.3	2.2	7.3	38.7	18.4	8.7	485	105.895
VN	2	7	11.8	6.7	167.3	2.1	7.31	37.9	18.4	8.7	485	105.895
VN	2	8	11.7	6.8	163.5	2	7.32	38.6	19.2	8.8	486	106.114
VN	2	9	11.5	6.8	160.8	2.1	7.31	37.5	18.2	8.8	485	105.895
VN	2	10	10.8	6.5	164.2	1.9	7.34	39.7	20.7	8.8	484	105.677
VN	2	11	9.6	6.4	157.8	1.7	7.3	36.4	17.3	8.9	482	105.24
VN	2	12	8.4	6.2	159.4	1.8	7.32	37.6	18.7	8.9	480	104.803
VN	2	13	7.1	6.4	156.3	1.8	7.31	37.5	18.2	9	476	103.93
VN	2	14	6.2	6.1	154.9	1.6	7.34	40.1	20.9	9	475	103.712
VN	2	15	5.8	5.9	152.5	1.2	7.35	47.5	25.3	9.1	473	103.275
VN	2	16	4.1	5.7	149.9	1.1	7.37	48.6	27.1	9.2	474	103.493
VN	2	17	2.9	5.3	151.8	1.4	7.39	49.1	28.7	9.2	475	103.712
VN	2	18	1.5	5.2	146.2	0.7	7.37	47.8	26.7	9.2	474	103.493
VN	2	19	0.8	4.8	142.8	0.5	7.36	46.3	25.3	9.5	476	103.93
VN	2	20	0.7	4.6	140.7	0.9	7.38	45.2	25.8	9.6	477	104.148
VN	2	21	0.6								475	103.712
VN	2	22	0.9								476	103.93
VN	2	23	0.8								477	104.148
VN	2	24	0.7								476	103.93
VN	2	25	0.6								475	103.712
VN	2	26	0.8								476	103.93
VN	2	27	0.9								477	104.148
VN	2	28	0.8								478	104.367
VN	2	29	0.6								479	104.585
VN	2	30	0.8								481	105.022
VN	3	-1	0.8	4.7	143.2	0.2	7.42	47.8	30	12.8	463	100
VN	3	0.5	6.4	5.2	145.2	1.4	7.34	36.5	19	9.5	461	99.568
VN	3	1	12.6	6.5	173.2	2.6	7.29	37.4	17.4	9.5	474	102.376
VN	3	2	12.6	7.3	169.7	2.5	7.29	36.9	17.1	9.5	476	102.808
VN	3	3	12.5	6.4	170.5	2.6	7.3	35.7	17	9.6	476	102.808
VN	3	4	12.4	6.5	169.8	2.4	7.3	36.1	17.2	9.6	479	103.456
VN	3	5	12.1	6.6	166.4	2.6	7.31	37.6	18.3	9.6	480	103.672
VN	3	6	11.7	6.9	168.6	2.5	7.3	35.2	16.7	9.5	480	103.672
VN	3	7	11.1	6.8	169.3	2.6	7.29	36.2	16.8	9.6	481	103.888
VN	3	8	10.3	6.9	169.7	2.4	7.31	37.5	18.2	9.5	481	103.888
VN	3	9	11.5	6.7	168.3	2.3	7.32	36.4	18.1	9.6	482	104.104
VN	3	10	11.4	6.7	167.4	2.2	7.32	35.2	17.5	9.6	483	104.32
VN	3	11	10.8	6.9	162.6	2.4	7.31	34.8	16.9	9.7	481	103.888
VN	3	12	11.9	6.8	163.2	2.2	7.33	36.3	18.5	9.6	482	104.104
VN	3	13	10.7	6.2	157.6	1.5	7.33	35.6	18.1	9.6	481	103.888
VN	3	14	11.3	6	153.9	1.3	7.34	43.7	22.8	9.7	483	104.32
VN	3	15	10.9	5.8	150.2	1.3	7.33	41.3	21	9.8	481	103.888
VN	3	16	9.9	5.3	148.8	1.2	7.34	42.9	22.4	9.8	478	103.24
VN	3	17	7.3	5.2	147.2	0.8	7.35	44.8	23.9	9.8	477	103.024
VN	3	18	5.8	4.7	143.2	0.5	7.38	46.2	26.4	9.8	476	102.808
VN	3	19	5.1	4.6	140.6	0.7	7.4	49.5	29.6	9.8	477	103.024
VN	3	20	4.3	4.8	143.2	0.8	7.37	48.1	26.9	9.9	477	103.024
VN	3	21	3.6								479	103.456
VN	3	22	2.7								481	103.888
VN	3	23	1.9								481	103.888
VN	3	24	1.3								482	104.104
VN	3	25	0.8								482	104.104
VN	3	26	0.8								481	103.888
VN	3	27	0.7								482	104.104
VN	3	28	0.8								483	104.32
VN	3	29	0.8								485	104.752
VN	3	30	0.9								484	104.536
VN	4	-1	0.6	4.2	141	0.3	7.44	47.4	31.1	11.6	495	100
VN	4	0.5	7.1	4.9	149	1.4	7.37	40.3	22.5	9.1	496	100.202
VN	4	1	12.6	6.6	167	2.9	7.32	33.7	16.8	9.1	509	102.828
VN	4	2	12.4	6.8	168	2.9	7.28	31.7	14.4	9	508	102.626
VN	4	3	12.5	6.6	165	2.7	7.31	35.5	17.3	9.2	510	103.03
VN	4	4	11.9	6.7	166	2.9	7.3	31.8	15.1	9.1	513	103.636
VN	4	5	11.2	6.5	168	2.6	7.31	36.5	17.8	9.1	516	104.242
VN	4	6	10.7	6.6	166	2.7	7.29	34.2	15.9	9.2	515	104.04
VN	4	7	9.3	6.4	165	2.5	7.29	36.5	17	9.2	517	104.444
VN	4	8	8.7	6.6	167	2.5	7.31	34.9	17	9.1	519	104.848
VN	4	9	8.3	6.5	165	2.7	7.32	36.2	18	9.2	522	105.455
VN	4	10	7.6	6.6	162	2.5	7.29	33.1	15.4	9.3	520	105.051
VN	4	11	6.6	6.5	165	2.5	7.3	34.2	16.3	9.2	519	104.848
VN	4	12	6.3	6.3	162	2.2	7.31	36.8	17.9	9.1	517	104.444
VN	4	13	5.2	6.4	161	1.9	7.32	35.1	17.5	9.2	516	104.242
VN	4	14	3.1	6.5	158	2.1	7.33	34.3	17.5	9.1	514	103.838
VN	4	15	1.7	6.2	152	1.6	7.34	37.2	19.4	9.2	515	104.04
VN	4	16	2.1	6.3	149	1.1	7.32	35.1	17.5	9.2	514	103.838
VN	4	17	1.5	5.9	146	0.7	7.35	42.6	22.7	9.3	514	103.838
VN	4	18	1.1	5.8	144	0.9	7.33	40.8	20.8	9.3	516	104.242
VN	4	19	0.7	5.2	146	1.1	7.34	41.5	21.6	9.4	514	103.838
VN	4	20	0.3	4.9	143	0.6	7.36	43.8	23.9	9.3	515	104.04
VN	4	21	0.2								516	104.242
VN	4	22	0.4								516	104.242
VN	4	23	0.3								515	104.04
VN	4	24	0.2								517	104.444
VN	4	25	0.4								518	104.646
VN	4	26	0.3								516	104.242
VN	4	27	0.5								516	104.242
VN	4	28	0.3								517	104.444
VN	4	29	0.2								519	104.848
VN	4	30	0.4								518	104.646
VN	5	-1	0.3	4.6	139	0.2	7.42	46.2	29	11.1	506	100
VN	5	0.5	4.5	5.2	151	0.9	7.35	44.2	23.6	9.6	506	100
VN	5	1	10.5	6.8	172	1.7	7.31	37.2	18.1	9.6	521	102.964
VN	5	2	10.3	6.9	165	2.1	7.32	35.8	17.8	9.5	522	103.162
VN	5	3	11.1	6.7	161	1.8	7.31	33.1	16.1	9.6	520	102.767
VN	5	4	10.7	6.8	163	1.9	7.3	34	16.2	9.7	519	102.569
VN	5	5	9.2	6.3	162	2	7.32	35.6	17.7	9.8	518	102.372
VN	5	6	9.6	6.4	163	1.7	7.33	36.7	18.7	9.6	518	102.372
VN	5	7	8.4	6.1	160	1.9	7.32	35.8	17.8	9.6	516	101.976
VN	5	8	7.3	5.8	159	1.8	7.31	32.3	15.7	9.7	516	101.976
VN	5	9	6.5	5.4	157	1.4	7.33	34.1	17.4	9.8	517	102.174
VN	5	10	4.2	5.3	149	1.1	7.34	38.5	20.1	9.8	517	102.174
VN	5	11	1.2	5.2	143	0.8	7.36	42.5	23.2	9.9	514	101.581
VN	5	12	2.2	5.3	148	0.7	7.34	41.6	21.7	10	513	101.383
VN	5	13	0.8	4.9	142	0.8	7.37	45.3	25.3	9.9	514	101.581
VN	5	14	0.5	5.1	145	0.5	7.35	44.1	23.5	10	514	101.581
VN	5	15	0.6	4.3	139	0.6	7.39	47.6	27.8	10.1	515	101.779
VN	5	16	0.3	4.3	140	0.5	7.4	42.5	25.4	10.2	515	101.779
VN	5	17	0.5	4.8	137	0.4	7.41	47.1	28.8	10	514	101.581
VN	5	18	0.7	5.1	141	0.4	7.39	46.9	27.4	10.3	516	101.976
VN	5	19	0.4	4.4	140	0.5	7.43	45.4	29.1	10	515	101.779
VN	5	20	0.3	4.2	137	0.3	7.42	45.5	28.5	10.3	515	101.779
VN	5	21	0.2								516	101.976
VN	5	22	0.3								517	102.174
VN	5	23	0.4								516	101.976
VN	5	24	0.3								515	101.779
VN	5	25	0.2								517	102.174
VN	5	26	0.3								516	101.976
VN	5	27	0.4								515	101.779
VN	5	28	0.3								518	102.372
VN	5	29	0.2								517	102.174
VN	5	30	0.3								516	101.976

[truncated: 5 more sheets: Table 1, Table 2, SDF 2 f, SDF 2 g, SDF 3]
