# Supplementary material for: Vitrification and nanowarming enable long-term organ cryopreservation and life-sustaining kidney transplantation in a rat model
Source: Nat Commun. 2023 Jun 9;14:3407. doi: 10.1038/s41467-023-38824-8 (PMC10256770; doi:10.1038/s41467-023-38824-8)
Supplement: Supplementary file 6 — Source Data [file 41467_2023_38824_MOESM6_ESM.xlsx]

## Sheet: Fig 4b
time.min	.y.	group1	group2	n1	n2	method	conf.low	conf.high	p.adj
41	urine output	Control	24 Hour	4	4	Tukey HSD	-0.40436	0.0542915	0.181
41	urine output	Control	VMP	4	4	Tukey HSD	-0.133195	0.325457	0.698
41	urine output	Control	V-N	4	4	Tukey HSD	-0.401796	0.0568556	0.191
41	urine output	Control	VS55	4	4	Tukey HSD	-0.927873	-0.469221	<0.001
41	urine output	24 Hour	VMP	4	4	Tukey HSD	0.0418394	0.500491	0.017
41	urine output	24 Hour	V-N	4	4	Tukey HSD	-0.226762	0.23189	1.000
41	urine output	24 Hour	VS55	4	4	Tukey HSD	-0.752838	-0.294187	<0.001
41	urine output	VMP	V-N	4	4	Tukey HSD	-0.497927	-0.0392753	0.018
41	urine output	VMP	VS55	4	4	Tukey HSD	-1.024	-0.565352	<0.001
41	urine output	V-N	VS55	4	4	Tukey HSD	-0.755403	-0.296751	<0.001

## Sheet: Fig 4c
time.min	.y.	group1	group2	n1	n2	method	estimate	conf.low	conf.high	p.adj
41	creatinine clearance	Control	24 Hour	4	4	Tukey HSD	-1.4482	-2.60972	-0.286671	0.012
41	creatinine clearance	Control	VMP	4	4	Tukey HSD	-2.10519	-3.26671	-0.943662	<0.001
41	creatinine clearance	Control	V-N	4	4	Tukey HSD	-2.86426	-4.02578	-1.70273	<0.001
41	creatinine clearance	Control	VS55	4	4	Tukey HSD	-5.07645	-6.23797	-3.91492	<0.001
41	creatinine clearance	24 Hour	VMP	4	4	Tukey HSD	-0.65699	-1.81852	0.504535	0.437
41	creatinine clearance	24 Hour	V-N	4	4	Tukey HSD	-1.41606	-2.57759	-0.254536	0.014
41	creatinine clearance	24 Hour	VS55	4	4	Tukey HSD	-3.62825	-4.78978	-2.46673	<0.001
41	creatinine clearance	VMP	V-N	4	4	Tukey HSD	-0.759071	-1.9206	0.402454	0.304
41	creatinine clearance	VMP	VS55	4	4	Tukey HSD	-2.97126	-4.13279	-1.80973	<0.001
41	creatinine clearance	V-N	VS55	4	4	Tukey HSD	-2.21219	-3.37371	-1.05066	<0.001

## Sheet: Fig 4d
time.min	.y.	group1	group2	n1	n2	method	estimate	conf.low	conf.high	p.adj
41	urine output	Control	24 Hour	4	4	Tukey HSD	-1.38505	-2.58385	-0.186248	0.020
41	urine output	Control	VMP	4	4	Tukey HSD	-1.82961	-3.02842	-0.630811	0.002
41	urine output	Control	V-N	4	4	Tukey HSD	-2.24524	-3.44404	-1.04644	<0.001
41	urine output	Control	VS55	4	4	Tukey HSD	-5.20469	-6.40349	-4.00589	<0.001
41	urine output	24 Hour	VMP	4	4	Tukey HSD	-0.444563	-1.64336	0.754239	0.781
41	urine output	24 Hour	V-N	4	4	Tukey HSD	-0.860188	-2.05899	0.338614	0.227
41	urine output	24 Hour	VS55	4	4	Tukey HSD	-3.81964	-5.01844	-2.62084	<0.001
41	urine output	VMP	V-N	4	4	Tukey HSD	-0.415625	-1.61443	0.783177	0.818
41	urine output	VMP	VS55	4	4	Tukey HSD	-3.37508	-4.57388	-2.17628	<0.001
41	urine output	V-N	VS55	4	4	Tukey HSD	-2.95945	-4.15826	-1.76065	<0.001

## Sheet: Fig 4e
time.min	.y.	group1	group2	n1	n2	method	estimate	conf.low	conf.high	p.adj
41	oxyen consmption rate	Control	24 Hour	4	4	Games Howell	-0.930931	-1.98175	0.119887	0.072
41	oxyen consmption rate	Control	VMP	4	4	Games Howell	-1.01924	-2.0925	0.054019	0.058
41	oxyen consmption rate	Control	V-N	4	4	Games Howell	-1.2689	-2.36975	-0.168043	0.033
41	oxyen consmption rate	Control	VS55	4	4	Games Howell	-1.79073	-2.91589	-0.665567	0.014
41	oxyen consmption rate	24 Hour	VMP	4	4	Games Howell	-0.0883112	-0.409962	0.23334	0.825
41	oxyen consmption rate	24 Hour	V-N	4	4	Games Howell	-0.337964	-0.650855	-0.0250726	0.038
41	oxyen consmption rate	24 Hour	VS55	4	4	Games Howell	-0.8598	-1.21023	-0.509369	0.004
41	oxyen consmption rate	VMP	V-N	4	4	Games Howell	-0.249653	-0.495894	-0.00341108	0.047
41	oxyen consmption rate	VMP	VS55	4	4	Games Howell	-0.771489	-1.04736	-0.49562	0.003
41	oxyen consmption rate	V-N	VS55	4	4	Games Howell	-0.521836	-0.699743	-0.343929	0.002

## Sheet: Fig 4f
time.min	.y.	group1	group2	n1	n2	method	estimate	conf.low	conf.high	p.adj
41	venous pH	Control	24 Hour	4	4	Tukey HSD	-0.045	-0.311022	0.221022	0.984
41	venous pH	Control	VMP	4	4	Tukey HSD	-0.0575	-0.323522	0.208522	0.960
41	venous pH	Control	V-N	4	4	Tukey HSD	-0.0825	-0.348522	0.183522	0.870
41	venous pH	Control	VS55	4	4	Tukey HSD	-0.725	-0.991022	-0.458978	<0.001
41	venous pH	24 Hour	VMP	4	4	Tukey HSD	-0.0125	-0.278522	0.253522	1.000
41	venous pH	24 Hour	V-N	4	4	Tukey HSD	-0.0375	-0.303522	0.228522	0.992
41	venous pH	24 Hour	VS55	4	4	Tukey HSD	-0.68	-0.946022	-0.413978	<0.001
41	venous pH	VMP	V-N	4	4	Tukey HSD	-0.025	-0.291022	0.241022	0.998
41	venous pH	VMP	VS55	4	4	Tukey HSD	-0.6675	-0.933522	-0.401478	<0.001
41	venous pH	V-N	VS55	4	4	Tukey HSD	-0.6425	-0.908522	-0.376478	<0.001

## Sheet: Fig 4g
time.min	.y.	group1	group2	n1	n2	method	estimate	conf.low	conf.high	p.adj
41	urine output	Control	24 Hour	4	4	Tukey HSD	6.13122	-122.306	134.568	1.000
41	urine output	Control	VMP	4	4	Tukey HSD	8.73633	-119.701	137.174	1.000
41	urine output	Control	V-N	4	4	Tukey HSD	12.5564	-115.881	140.994	0.998
41	urine output	Control	VS55	4	4	Tukey HSD	353.121	224.683	481.558	<0.001
41	urine output	24 Hour	VMP	4	4	Tukey HSD	2.60512	-125.832	131.042	1.000
41	urine output	24 Hour	V-N	4	4	Tukey HSD	6.42513	-122.012	134.862	1.000
41	urine output	24 Hour	VS55	4	4	Tukey HSD	346.989	218.552	475.427	<0.001
41	urine output	VMP	V-N	4	4	Tukey HSD	3.82002	-124.617	132.257	1.000
41	urine output	VMP	VS55	4	4	Tukey HSD	344.384	215.947	472.822	<0.001
41	urine output	V-N	VS55	4	4	Tukey HSD	340.564	212.127	469.002	<0.001

## Sheet: Fig 4h
time.min	.y.	group1	group2	n1	n2	method	estimate	conf.low	conf.high	p.adj
41	venous lactate	Control	24 Hour	4	4	Tukey HSD	0.35	-0.206684	0.906684	0.339
41	venous lactate	Control	VMP	4	4	Tukey HSD	0.625	0.0683165	1.18168	0.024
41	venous lactate	Control	V-N	4	4	Tukey HSD	1.1	0.543316	1.65668	<0.001
41	venous lactate	Control	VS55	4	4	Tukey HSD	1.525	0.968316	2.08168	<0.001
41	venous lactate	24 Hour	VMP	4	4	Tukey HSD	0.275	-0.281684	0.831684	0.563
41	venous lactate	24 Hour	V-N	4	4	Tukey HSD	0.75	0.193316	1.30668	0.006
41	venous lactate	24 Hour	VS55	4	4	Tukey HSD	1.175	0.618316	1.73168	<0.001
41	venous lactate	VMP	V-N	4	4	Tukey HSD	0.475	-0.0816835	1.03168	0.113
41	venous lactate	VMP	VS55	4	4	Tukey HSD	0.9	0.343316	1.45668	0.001
41	venous lactate	V-N	VS55	4	4	Tukey HSD	0.425	-0.131684	0.981684	0.181

## Sheet: Fig 4i
time.min	.y.	group1	group2	n1	n2	method	estimate	conf.low	conf.high	p.adj
41	glucose consmption rate	Control	24 Hour	4	4	Games Howell	1.29151	-1.28597	3.869	0.283
41	glucose consmption rate	Control	VMP	4	4	Games Howell	-0.0407037	-2.43448	2.35307	1.000
41	glucose consmption rate	Control	V-N	4	4	Games Howell	0.492921	-2.03477	3.02061	0.871
41	glucose consmption rate	Control	VS55	4	4	Games Howell	-0.414689	-2.99631	2.16693	0.917
41	glucose consmption rate	24 Hour	VMP	4	4	Games Howell	-1.33222	-2.65918	-0.00525992	0.049
41	glucose consmption rate	24 Hour	V-N	4	4	Games Howell	-0.798593	-1.52727	-0.0699204	0.034
41	glucose consmption rate	24 Hour	VS55	4	4	Games Howell	-1.7062	-2.3285	-1.08391	<0.001
41	glucose consmption rate	VMP	V-N	4	4	Games Howell	0.533625	-0.77166	1.83891	0.512
41	glucose consmption rate	VMP	VS55	4	4	Games Howell	-0.373986	-1.70379	0.955821	0.732
41	glucose consmption rate	V-N	VS55	4	4	Games Howell	-0.907611	-1.63256	-0.182659	0.019

## Sheet: Fig 7b
time.days	.y.	group1	group2	n1	n2	method	statistic	conf.low	conf.high	p
-1	creatinine	Control	VN	5	5	Wilcoxon	9	-0.300034	0.299916	0.521
0.5	creatinine	Control	VN	5	5	Wilcoxon	0	-7.7999	-3.39998	0.0112
1	creatinine	Control	VN	5	5	Wilcoxon	0	-11.5	-9.30003	0.0114
2	creatinine	Control	VN	5	5	Wilcoxon	0	-11.5	-9.20006	0.00947
3	creatinine	Control	VN	5	5	Wilcoxon	0	-11.6	-10.2	0.0109
4	creatinine	Control	VN	5	5	Wilcoxon	0	-11.5	-9.80003	0.0117
5	creatinine	Control	VN	5	5	Wilcoxon	0	-11.3	-8.39998	0.0119
6	creatinine	Control	VN	5	5	Wilcoxon	0	-11.2	-8.7	0.00794
7	creatinine	Control	VN	5	5	Wilcoxon	0	-11	-7.59991	0.0119
8	creatinine	Control	VN	5	5	Wilcoxon	0	-10.9	-6.50006	0.0119
9	creatinine	Control	VN	5	5	Wilcoxon	0	-11	-5.80001	0.0119
10	creatinine	Control	VN	5	5	Wilcoxon	0	-10.8	-3.60002	0.0119
11	creatinine	Control	VN	5	5	Wilcoxon	0	-10.1	-0.5	0.00794
12	creatinine	Control	VN	5	5	Wilcoxon	0	-11.1999	-1.50003	0.0119
13	creatinine	Control	VN	5	5	Wilcoxon	2	-10	-0.1	0.0317
14	creatinine	Control	VN	5	5	Wilcoxon	4	-10.6999	0.100031	0.0937
15	creatinine	Control	VN	5	5	Wilcoxon	2.5	-10.3	-2.78287e-05	0.0465
16	creatinine	Control	VN	5	5	Wilcoxon	5	-9.10005	0.499955	0.142
17	creatinine	Control	VN	5	5	Wilcoxon	3	-6.49999	0.299966	0.0586
18	creatinine	Control	VN	5	5	Wilcoxon	2.5	-5.09998	-1.53738e-05	0.0465
19	creatinine	Control	VN	5	5	Wilcoxon	12	-4.20001	0.499989	1
20	creatinine	Control	VN	5	5	Wilcoxon	14.5	-3.50004	0.5	0.745
21	creatinine	Control	VN	5	5	Wilcoxon	16	-2.99995	0.7	0.515
22	creatinine	Control	VN	5	5	Wilcoxon	13	-1.89996	0.599966	1
23	creatinine	Control	VN	5	5	Wilcoxon	10.5	-1.20006	0.399954	0.75
24	creatinine	Control	VN	5	5	Wilcoxon	13	-0.699984	0.599961	1
25	creatinine	Control	VN	5	5	Wilcoxon	11	-0.300036	0.300011	0.833
26	creatinine	Control	VN	5	5	Wilcoxon	11.5	-0.30005	0.3	0.914
27	creatinine	Control	VN	5	5	Wilcoxon	13	-0.300013	0.299952	1
28	creatinine	Control	VN	5	5	Wilcoxon	15	-0.4	0.5	0.664
29	creatinine	Control	VN	5	5	Wilcoxon	16.5	-0.299976	0.500039	0.461
30	creatinine	Control	VN	5	5	Wilcoxon	8	-0.5001	0.299985	0.395

## Sheet: Fig 7c
time.days	.y.	group1	group2	n1	n2	method	df	statistic	conf.low	conf.high	p
-1	potassium	Control	VN	5	5	T-test	7.91672	0.320256	-0.248548	0.328548	0.757
0.5	potassium	Control	VN	5	5	T-test	5.64368	-1.48842	-0.64067	0.16067	0.19
1	potassium	Control	VN	5	5	T-test	7.92671	-13.1741	-2.23311	-1.56689	<0.001
2	potassium	Control	VN	5	5	T-test	7.76228	-17.0763	-2.45325	-1.86675	<0.001
3	potassium	Control	VN	5	5	T-test	4.66993	-15.5034	-2.43234	-1.72766	<0.001
4	potassium	Control	VN	5	5	T-test	7.98088	-11.4715	-2.33014	-1.54986	<0.001
5	potassium	Control	VN	5	5	T-test	7.87436	-10.465	-2.49077	-1.58923	<0.001
6	potassium	Control	VN	5	5	T-test	5.53846	-18.7794	-2.08467	-1.59533	<0.001
7	potassium	Control	VN	5	5	T-test	7.55763	-9.52501	-1.86688	-1.13312	<0.001
8	potassium	Control	VN	5	5	T-test	4.96929	-8.58792	-2.28779	-1.23221	<0.001
9	potassium	Control	VN	5	5	T-test	6.55515	-5.75559	-2.37982	-0.980179	<0.001
10	potassium	Control	VN	5	5	T-test	4.89075	-5.33117	-2.16874	-0.751261	0.0033
11	potassium	Control	VN	5	5	T-test	6.18949	-3.76829	-2.33527	-0.504733	0.0088
12	potassium	Control	VN	5	5	T-test	5.28324	-4.07445	-2.10712	-0.492878	0.0086
13	potassium	Control	VN	5	5	T-test	5.11815	-2.79688	-1.951	-0.0890023	0.0372
14	potassium	Control	VN	5	5	T-test	6.14161	-2.97995	-1.88922	-0.190782	0.024
15	potassium	Control	VN	5	5	T-test	5.08908	-1.69362	-1.6063	0.326302	0.15
16	potassium	Control	VN	5	5	T-test	4.17268	-1.48269	-1.47805	0.438049	0.209
17	potassium	Control	VN	5	5	T-test	5.05074	-3.01099	-1.14772	-0.0922802	0.0293
18	potassium	Control	VN	5	5	T-test	4.72131	-1.68325	-0.868587	0.188587	0.157
19	potassium	Control	VN	5	5	T-test	7.87813	0	-0.4636	0.4636	1
20	potassium	Control	VN	5	5	T-test	7.69231	1.11401	-0.23859	0.67859	0.299

[truncated: 7 more sheets: Fig 7d, Fig 7e, Fig 7f, Fig 7g, Fig 7h, Fig 7i, eGFR]
